# Supplementary material for: Genomic Alterations Identification and Resistance Mechanisms Exploration of NSCLC With Central Nervous System Metastases Using Liquid Biopsy of Cerebrospinal Fluid: A Real-World Study
Source: Front Oncol. 2022 Jun 23;12:889591. doi: 10.3389/fonc.2022.889591 (PMC9259993; doi:10.3389/fonc.2022.889591)
Supplement: Supplementary file 1 [file DataSheet_1.xlsx]

## Sheet: Table S1
Table S1. the 1021 cancer-related genes list
Gene_symbol
ABCA13
ABCB1
ABCC1
ABCC11
ABCC2
ABCG2
ABL1
ABL2
ACACA
ACIN1
ACTB
ACTG1
ACTG2
ACVR1B
ACVR2A
ACVRL1
ADAM29
ADAMTS5
ADCY1
AFF1
AFF2
AFF3
AHNAK
AKAP9
AKT1
AKT2
AKT3
ALB
ALK
AMOT
ANGPT1
ANK3
ANKRD11
ANKRD30A
ANKRD30B
APC
APEX1
APOBEC3B
AR
ARAF
ARAP3
ARFGEF1
ARFGEF2
ARHGAP29
ARHGAP35
ARID1A
ARID1B
ARID2
ARID4B
ARID5B
ARNT
ASCL4
ASH1L
ASMTL
ASPM
ASTN1
ASXL1
ASXL2
ATIC
ATM
ATP11B
ATP12A
ATP1A1
ATP2B3
ATR
ATRX
AURKA
AURKB
AXIN1
AXIN2
AXL
B2M
BAP1
BARD1
BAZ2B
BBC3
BBS9
BCAS1
BCL10
BCL11A
BCL11B
BCL2
BCL2A1
BCL2L1
BCL2L11
BCL3
BCL6
BCL9
BCOR
BCORL1
BCR
BIRC3
BLM
BMPR1A
BMPR2
BNC2
BPTF
BRAF
BRCA1
BRCA2
BRD2
BRD3
BRD4
BRIP1
BRSK1
BRWD1
BTK
BTLA
BUB1
C11orf30
C15orf23
C15orf55
C1QA
C1S
C3orf70
C7orf53
C8orf34
CACNA1E
CADM2
CALR
CAMTA1
CARD11
CASP1
CASP8
CASQ2
CBFB
CBL
CBLB
CBR1
CBR3
CCDC168
CCNA1
CCNB3
CCND1
CCND2
CCND3
CCNE1
CCT3
CCT5
CCT6B
CD22
CD274
CD33
CD5L
CD74
CDA
CDC73
CDH1
CDH11
CDH18
CDH23
CDK12
CDK13
CDK4
CDK6
CDK8
CDKN1A
CDKN1B
CDKN2A
CDKN2B
CDKN2C
CEBPA
CHD1
CHD1L
CHD4
CHD6
CHD8
CHD9
CHEK1
CHEK2
CHFR
CHI3L1
CHN1
CIC
CIITA
CLDN18
CLP1
CLSPN
CLTC
CNOT3
CNOT4
CNTN1
CNTN5
CNTNAP1
CNTNAP5
COL1A1
COL2A1
COL5A1
COL5A2
COL5A3
COPS2
CPS1
CREBBP
CRIPAK
CRKL
CRLF2
CRNKL1
CRTC1
CSF1
CSF1R
CSF3R
CSMD1
CSMD3
CSNK1A1
CSNK1G3
CTCF
CTLA4
CTNNA1
CTNNA2
CTNNB1
CTNND1
CUL3
CUX1
CXCR4
CYBA
CYLD
CYP19A1
CYP1A1
CYP1B1
CYP2A13
CYP2C8
CYP2D6
CYP3A4
CYP3A5
DAXX
DCC
DDR1
DDR2
DDX3X
DDX5
DEK
DHX35
DHX9
DIAPH1
DICER1
DIS3L2
DLC1
DMD
DNAH6
DNAJB1
DNM2
DNMT1
DNMT3A
DNMT3B
DOCK2
DOCK7
DOT1L
DPYD
DRGX
DTX1
DUSP22
DYSF
E2F3
EBF1
ECT2L
EED
EEF1A1
EGFL7
EGFR
EGR3
EIF1AX
EIF2AK3
EIF2C3
EIF3A
EIF4A2
EIF4G3
ELAC2
ELF1
ELF3
ELMO1
ELN
EME2
EMID2
EML4
EP300
EPAS1
EPC1
EPCAM
EPHA1
EPHA2
EPHA3
EPHA4
EPHA5
EPHA7
EPHB1
EPHB2
EPHB4
EPHB6
EPOR
EPPK1
EPS15
ERBB2
ERBB2IP
ERBB3
ERBB4
ERCC1
ERCC2
ERCC3
ERCC4
ERCC5
ERG
ERRFI1
ESR1
ESR2
ETS1
ETV1
ETV5
ETV6
EWSR1
EXT1
EXT2
EZH2
EZR
F8
FAM123B
FAM131B
FAM135B
FAM157B
FAM175A
FAM46C
FAM5C
FANCA
FANCC
FANCD2
FANCE
FANCF
FANCG
FANCL
FANCM
FAP
FAS
FASLG
FAT1
FAT2
FAT3
FAT4
FBXW7
FCGR1A
FCGR2A
FCGR2B
FCGR3A
FCRL4
FGF10
FGF12
FGF14
FGF19
FGF23
FGF3
FGF4
FGF6
FGFR1
FGFR2
FGFR3
FGFR4
FH
FLCN
FLG
FLI1
FLNC
FLT1
FLT3
FLT4
FMN2
FN1
FNDC4
FOXA1
FOXA2
FOXL2
FOXO1
FOXO3
FOXP1
FOXQ1
FRMPD4
FUBP1
FUS
FXR1
FYN
FZD1
G3BP1
G3BP2
GAB2
GABRA6
GALNT12
GATA1
GATA2
GATA3
GFRAL
GIGYF1
GKN2
GLB1L3
GLI1
GLI2
GLI3
GMPS
GNA11
GNA13
GNAQ
GNAS
GNG2
GPC3
GPR124
GPS2
GPX1
GRB7
GRIN2A
GRM3
GSK3B
GSTM5
GSTP1
GUSB
H3F3A
H3F3B
H3F3C
HCLS1
HCN1
HDAC1
HDAC4
HDAC9
HECW1
HEY1
HGF
HIST1H1C
HIST1H1D
HIST1H1E
HIST1H2AC
HIST1H2AG
HIST1H2AL
HIST1H2AM
HIST1H2BC
HIST1H2BD
HIST1H2BJ
HIST1H2BK
HIST1H2BO
HIST1H3B
HIST1H3C
HIST1H3D
HIST1H3F
HIST1H3G
HIST1H3H
HIST1H3I
HIST1H4I
HIST3H3
HLA-A
HLA-B
HLA-C
HLF
HMCN1
HNF1A
HNF1B
HNRPDL
HOXA11
HOXA13
HOXA3
HOXA9
HOXB13
HOXC13
HOXD11
HOXD13
HRAS
HSD3B1
HSP90AA1
HSP90AB1
HSPA8
HSPD1
HSPH1
ICK
ICOSLG
ID3
IDH1
IDH2
IFITM3
IFNG
IFNGR1
IGF1
IGF1R
IGF2
IGF2R
IGLL5
IKBKE
IKZF1
IKZF2
IKZF3
IL10
IL1RAPL1
IL21R
IL6
IL6ST
IL7R
IMPG1
ING1
INHBA
INPP4A
INPP4B
INPPL1
INSR
IRF2
IRF4
IRF6
IRS1
IRS2
ITGB3
ITK
ITSN1
JAK1
JAK2
JAK3
JARID2
JUN
KALRN
KAT6A
KAT6B
KCNJ5
KCNQ2
KDM2B
KDM5A
KDM5C
KDM6A
KDR
KEAP1
KEL
KIF5B
KIT
KLF4
KLHL6
KLK1
KRAS
KRTAP5-5
L3MBTL1
LAMA2
LATS1
LATS2
LCP1
LEF1
LGALS8
LIFR
LPHN2
LPP
LRP1B
LRP2
LRP4
LRP5
LRP6
LRRC7
LRRK2
LYN
LZTS1
MACF1
MAD1L1
MAF
MAGI2
MAML2
MAML3
MAP2K1
MAP2K2
MAP2K4
MAP3K1
MAP3K13
MAPK1
MAPK3
MAX
MCC
MCL1
MCM3
MDC1
MDM2
MDM4
MECOM
MED12
MEF2B
MEF2C
MEN1
MET
MGA
MIB1
MIOS
MITF
MKL1
MLH1
MLH3
MLL
MLL2
MLL3
MLL4
MLLT3
MMP11
MMP2
MN1
MNDA
MNX1
MPL
MRE11A
MS4A1
MSH2
MSH3
MSH4
MSH6
MSN
MSR1
MST1R
MTHFR
MTOR
MTRR
MUC5B
MUTYH
MYC
MYCL1
MYCN
MYD88
MYH11
MYH14
MYH9
MYO3A
MYOD1
NAP1L1
NAV3
NBN
NCAM2
NCF2
NCF4
NCK1
NCOA3
NCOA4
NCOR1
NCOR2
NCSTN
NDUFA13
NF1
NF2
NFATC4
NFE2L2
NFE2L3
NFKBIA
NKX2-1
NKX3-1
NLRC3
NOD1
NOS3
NOTCH1
NOTCH2
NOTCH3
NOTCH4
NPM1
NQO1
NR1I2
NR2F2
NR4A2
NRAS
NRG1
NRP2
NRXN1
NSD1
NTHL1
NTM
NTRK1
NTRK2
NTRK3
NUMA1
NUP107
NUP210
NUP93
NUP98
OBSCN
OGDH
OMD
OPCML
OR11G2
OR2T4
OR4A15
OR4C6
OR5L2
OR6F1
P2RY8
P4HB
PABPC1
PABPC3
PAG1
PAK1
PAK3
PALB2
PARK2
PARP1
PASK
PAX3
PAX5
PAX7
PBRM1
PC
PCDH18
PCK1
PCSK6
PCSK7
PDCD1
PDCD11
PDCD1LG2
PDE4DIP
PDGFB
PDGFRA
PDGFRB
PDILT
PDK1
PER1
PGR
PHF1
PHF6
PIK3C2A
PIK3C2B
PIK3C2G
PIK3C3
PIK3CA
PIK3CB
PIK3CG
PIK3R1
PIK3R2
PIM1
PKD1L2
PKHD1
PLAG1
PLCB1
PLCG1
PLCG2
PLK1
PLXNA1
PLXNB2
PMS1
PMS2
PNRC1
POLD1
POLE
POLQ
POM121
POM121L12
POT1
POU2AF1
PPM1D
PPP1R17
PPP2R1A
PPP6C
PRDM1
PRDM16
PREX2
PRF1
PRKAA1
PRKAR1A
PRKCB
PRKCI
PRKDC
PRRX1
PRX
PSG2
PSIP1
PSMB1
PSMB5
PTCH1
PTCH2
PTEN
PTGS1
PTGS2
PTPN11
PTPN13
PTPN2
PTPRB
PTPRD
PTPRK
PTPRO
PTPRS
PTPRT
PTPRU
RAB35
RAC1
RAC2
RAD21
RAD50
RAD51
RAD51B
RAD51C
RAD51D
RAD52
RAD54B
RAD54L
RAF1
RANBP2
RARA
RASA1
RASGRP1
RB1
RBL1
RBM10
RECQL
RECQL4
REL
RELN
RET
RFC1
RGS3
RHEB
RHOA
RHOH
RHOT1
RICTOR
RINT1
RIT1
RNASEL
RNF43
ROBO1
ROBO2
ROBO3
ROCK1
ROS1
RPGR
RPS6KB1
RPS6KB2
RPTOR
RSPO2
RSPO3
RUNX1
RUNX1T1
RUNX2
RXRA
RYR1
RYR2
SBDS
SCUBE2
SDC4
SDHA
SDHAF2
SDHB
SDHC
SDHD
SEC31A
SEMA3A
SEMA3E
SEMA6A
SERPINA7
SERPINB3
SERPINB4
SETBP1
SETD2
SETDB1
SF1
SF3A1
SF3B1
SFPQ
SGCZ
SGK1
SH2B3
SH2D1A
SH3PXD2A
SHH
SI
SIN3A
SLC16A1
SLC1A2
SLC22A16
SLC22A18
SLC22A2
SLC22A3
SLC34A2
SLCO1B3
SLIT1
SLIT2
SLX4
SMAD2
SMAD3
SMAD4
SMARCA4
SMARCB1
SMARCD1
SMARCE1
SMC1A
SMC1B
SMO
SNCAIP
SNTG1
SNX29
SOCS1
SOD2
SOS1
SOX10
SOX17
SOX2
SOX9
SPEN
SPOP
SPRR3
SPSB4
SPTA1
SRC
SRD5A2
SRGAP1
SRGAP3
SRSF2
SRSF7
STAG1
STAG2
STAT1
STAT3
STK11
SUCLG1
SUCLG2
SUFU
SULT1A1
SUZ12
SVEP1
SYK
SYNCRIP
SYNE1
TAF1
TAF15
TAF1L
TAL1
TBL1XR1
TBX15
TBX22
TBX3
TCEB1
TCF12
TCF3
TCF4
TCF7L2
TCL1A
TEC
TENM3
TERC
TERT
TET1
TET2
TFDP1
TFDP2
TFE3
TGFBR1
TGFBR2
THBS2
TJP1
TLE1
TLL2
TLR4
TLX3
TMEM127
TMEM132D
TMPRSS2
TNFAIP3
TNFRSF14
TNFSF11
TNN
TOP1
TOP2A
TP53
TP53BP1
TP63
TP73
TPM3
TPR
TRAF2
TRAF7
TRIM24
TRIM58
TRIO
TRPC5
TRRAP
TSC1
TSC2
TSHR
TSHZ2
TSHZ3
TTF1
TUBA3C
TUBB3
TUSC3
TXNIP
TYMS
TYR
U2AF1
UBE2D2
UBR5
UGT1A1
UMPS
UPF3B
USH2A
USP6
USP8
VEGFA
VEZF1
VHL
VIM
VTCN1
WASF3
WDR90
WDTC1
WHSC1
WHSC1L1
WIPF1
WNK1
WNT5A
WRN
WSCD2
WT1
WWOX
WWP1
WWP2
XIAP
XPC
XPO1
XRCC1
XRCC2
XRCC3
YAP1
YY1AP1
ZBTB16
ZC3H11A
ZFHX3
ZFP36L1
ZFP36L2
ZFPM2
ZIC3
ZMAT3
ZNF217
ZNF384
ZNF521
ZNF638
ZNF750
ZNF804B

## Sheet: Table S2
Table S2. somatic alterations list in the cohort
sample ID	gene	cHGVS	pHGVS	exon/intron	allele frequency	function
180004199	PMS2	c.-87-u303G>A	.	.	19.7%	promoter
180004199	EGFR	c.2573T>G	p.L858R	EX21	53.9%	missense
180004199	RB1	c.2063T>G	p.L688R	EX20	91.9%	missense
180004199	TP53	c.673-1G>T	.	IVS6	93.9%	splice-3
180004802	DNMT3A	c.2645G>A	p.R882H	EX23E	1.6%	missense
180008177	PTPRD	c.18GCT[5>4]	p.L7[6>5]	EX12	0.5%	cds-del
180008177	CIC	c.3565G>A	p.V1189M	EX15	0.5%	missense
180008177	ERG	c.242C>T	p.S81F	EX3	0.5%	missense
180008224	ACTG2	c.613+1G>A	.	IVS6	0.8%	splice-5
180008264	SETD2	c.45C>G	p.F15L	EX1	17.7%	missense
180008264	BAP1	c.829C>T	p.Q277*	EX10	10.4%	nonsense
180008264	NFKBIA	c.636_636+23delGGTTGGTGCTTCCTGCCCCCGACG	.	EX4-IVS4	4.5%	span
180008268	EGFR	c.2236_2250delGAATTAAGAGAAGCA	p.E746_A750del	EX19	0.03%	cds-del
180008268	NOTCH3	c.4951G>A	p.A1651T	EX27	0.5%	missense
180012341	ASXL1	c.2247C[4>3]	p.V751Lfs*21	EX13E	0.6%	frameshift
180013804	EPHA3	c.2191G>A	p.A731T	EX13	57.5%	missense
180013804	EPHA5	c.1453A>G	p.I485V	EX6	19.6%	missense
180013804	HIST1H3B	c.316G>C	p.E106Q	EX1E	11.9%	missense
180013804	VEGFA	c.640A>C	p.K214Q	EX7	21.7%	missense
180013804	MLL	c.376C>G	p.L126V	EX1	21.7%	missense
180013804	NKX2-1	c.728G>T	p.R243L	EX3E	7.1%	missense
180013804	ERCC4	c.2570G>C	p.G857A	EX11E	45.0%	missense
180013804	ABCC11	c.2707-1G>T	.	IVS20	21.1%	splice-3
180013804	TP53	c.473G>T	p.R158L	EX5	63.9%	missense
180013804	ERBB2	c.2313_2324dupATACGTGATGGC	p.Y772_A775dup	EX20	39.0%	cds-ins
180013868	HDAC1	c.289G>A	p.G97S	EX4	19.3%	missense
180013868	BCL10	c.129A[8>7]	p.I46Yfs*24	EX2	3.1%	frameshift
180013868	MST1R	c.3136G>A	p.E1046K	EX14	11.2%	missense
180013868	EGFR	c.2573T>G	p.L858R	EX21	10.2%	missense
180013868	TP53	c.746G>T	p.R249M	EX7	13.2%	missense
180013868	PPP2R1A	c.767C>T	p.S256F	EX6	12.9%	missense
180013868	RBM10	c.2464C>T	p.Q822*	EX20	13.0%	nonsense
180017842	EGFR	c.2369C>T	p.T790M	EX20	1.8%	missense
180017842	EGFR	c.2573T>G	p.L858R	EX21	94.0%	missense
180017842	NBN	c.1112A>C	p.Q371P	EX9	18.8%	missense
180017842	FLT3	c.2971G>A	p.E991K	EX24E	1.7%	missense
180017842	RB1	c.1049+1G>T	.	IVS10	30.6%	splice-5
180017842	TP53	c.517G>T	p.V173L	EX5	53.8%	missense
180017842	TOP2A	c.4330G>C	p.D1444H	EX34	4.6%	missense
180017842	PTCH2	c.3G>T	p.0?	EX1	2.1%	init-loss
180017842	SETD2	c.1235G>C	p.G412A	EX3	12.1%	missense
180017842	FAT1	c.13733C>T	p.P4578L	EX27E	1.6%	missense
180018426	DNMT3A	c.1094A>G	p.Y365C	EX9	1.6%	missense
180018438	PPM1D	c.1281G>A	p.W427*	EX6E	0.9%	nonsense
180018448	TOP2A	c.4121G>T	p.S1374I	EX32	0.4%	missense
180018459	NPM1	c.211C>A	p.P71T	EX3	1.5%	missense
180018459	EGFR	c.2369C>T	p.T790M	EX20	0.8%	missense
180018459	EGFR	c.2573T>G	p.L858R	EX21	2.4%	missense
180018459	FANCM	c.519A>T	p.Q173H	EX2	1.6%	missense
180018459	FANCM	c.2066A>T	p.N689I	EX12	2.4%	missense
180018459	TP53	c.841G>C	p.D281H	EX8	5.1%	missense
180019478	MKL1	c.831G>C	p.Q277H	EX10	0.6%	missense
180019533	SMARCA4	c.3575G>A	p.R1192H	EX26	0.6%	missense
180021636	CARD11	c.535C>T	p.R179W	EX5	1.0%	missense
180021636	EGFR	c.2390G>C	p.C797S	EX20	0.4%	missense
180021636	EGFR	c.2573T>G	p.L858R	EX21	0.2%	missense
180021636	APC	c.6233T>G	p.L2078R	EX16E	1.1%	missense
180021642	POLE	c.5633G>A	p.R1878H	EX41	0.7%	missense
180026304	IRS1	c.3703C>T	p.Q1235*	EX1	1.3%	nonsense
180026304	KDR	c.3347_3348delGT	p.C1116*fs*1	EX25	0.6%	frameshift
180026304	WT1	c.931T>G	p.L311V	EX4	0.5%	missense
180026304	BRCA2	c.1616G>C	p.G539A	EX10	0.5%	missense
180026304	RB1	c.1421+1G>T	.	IVS15	1.4%	splice-5
180026304	TP53	c.920-1G>A	.	IVS8	1.5%	splice-3
180026304	STK11	c.769G[4>3]	p.D258Tfs*29	EX6	1.0%	frameshift
180026304	SMARCA4	c.3168G>T	p.E1056D	EX22	1.1%	missense
180026304	TOP1	c.1880C>T	p.A627V	EX18	1.5%	missense
180026304	ATRX	c.3695A>G	p.N1232S	EX9	0.5%	missense
180028484	TGFBR2	c.1634G>T	p.C545F	EX8E	28.9%	missense
180028484	BAP1	c.581-1G>T	.	IVS7	42.9%	splice-3
180028484	ATR	c.4530T>G	p.I1510M	EX26	30.1%	missense
180028484	PDGFRA	c.1066C>A	p.L356M	EX7	28.3%	missense
180028484	TERT	c.-58-u31C>T	.	.	23.1%	promoter
180028484	HCN1	c.2485G>C	p.A829P	EX8E	49.2%	missense
180028484	IMPG1	c.153G>T	p.M51I	EX2	30.7%	missense
180028484	SUFU	c.1290G>C	p.W430C	EX10	29.0%	missense
180028484	KRAS	c.35G>C	p.G12A	EX2	32.4%	missense
180028484	MLL2	c.11251G>T	p.V3751L	EX39	30.9%	missense
180028484	DICER1	c.976G>C	p.V326L	EX9	29.6%	missense
180028484	STK11	c.651G[2>1]	p.A218Lfs*69	EX5	39.4%	frameshift
180028484	KEAP1	c.1238G>A	p.R413H	EX3	45.3%	missense
180028484	XRCC1	c.1454C>T	p.S485F	EX13	27.3%	missense
180028484	ERG	c.985T>C	p.C329R	EX10E	29.5%	missense
180028484	RBM10	c.1983T>G	p.Y661*	EX17	58.1%	nonsense
180028502	BCL9	c.3112G>T	p.D1038Y	EX9	18.3%	missense
180028502	TERT	c.-58-u88C>T	.	.	9.7%	promoter
180028502	TP53	c.523C>T	p.R175C	EX5	17.9%	missense
180028502	RUNX1	c.791AG[2>1]	p.Q266Dfs*333	EX7	15.2%	frameshift
180028502	EP300	c.842C>G	p.S281*	EX3	14.1%	nonsense
180028512	TP53	c.747G>T	p.R249S	EX7	15.8%	missense
180028515	ATR	c.7908G>A	p.M2636I	EX47E	2.8%	missense
180028515	APC	c.4385AG[5>6]	p.S1465Rfs*9	EX16E	0.9%	frameshift
180028515	EGFR	c.2369C>T	p.T790M	EX20	2.6%	missense
180028515	EGFR	c.2573T>G	p.L858R	EX21	7.0%	missense
180028515	CSMD3	c.11056G>A	p.A3686T	EX71E	0.6%	missense
180028515	MLL2	c.1891G>C	p.E631Q	EX10	1.1%	missense
180028515	TP53	c.832C>A	p.P278T	EX8	4.0%	missense
180028516	CNTN5	c.185delT	p.L62Rfs*9	EX4	7.9%	frameshift
180028516	TP53	c.645T>A	p.S215R	EX6	38.6%	missense
180028520	EGFR	c.2573T>G	p.L858R	EX21	10.3%	missense
180029612	HOXD13	c.544G>C	p.E182Q	EX1	2.5%	missense
180029612	EGFR	c.2573T>G	p.L858R	EX21	13.8%	missense
180029612	KDM5A	c.241G>A	p.E81K	EX2	8.5%	missense
180029612	TP53	c.713G>A	p.C238Y	EX7	13.6%	missense
180029615	RHOH	c.3G>T	p.0?	EX3E	4.5%	init-loss
180029615	PIK3CG	c.1414C>A	p.R472S	EX2	9.3%	missense
180029615	MLL3	c.6856A>T	p.T2286S	EX36	11.0%	missense
180029615	PTPRD	c.3449C>A	p.S1150Y	EX31	4.2%	missense
180029615	KRAS	c.35G>C	p.G12A	EX2	10.5%	missense
180029615	TP53	c.712T>A	p.C238S	EX7	13.1%	missense
180029615	CDK12	c.3377_3378delAAinsCC	p.Q1126P	EX13	1.6%	missense
180029615	STK11	c.153G[5>4]	p.D53Tfs*11	EX1	12.3%	frameshift
180029615	SMARCA4	c.953delT	p.V318Afs*8	EX6	11.0%	frameshift
180030063	LRP1B	c.12398C>G	p.P4133R	EX81	4.9%	missense
180030063	PIK3CA	c.3140A>T	p.H1047L	EX21E	43.9%	missense
180030063	EGFR	c.2235_2249delGGAATTAAGAGAAGC	p.E746_A750del	EX19	33.4%	cds-del
180030063	KDM5A	c.3549G>C	p.W1183C	EX23	58.1%	missense
180030063	RAD51B	c.1039A>G	p.T347A	EX11E	17.7%	missense
180030063	ASXL1	c.3217C>T	p.R1073C	EX13E	5.6%	missense
180030063	PTPRT	c.3200C>A	p.T1067N	EX24	26.5%	missense
180030066	RANBP2	c.2060T>G	p.F687C	EX15	1.7%	missense
180030101	EGFR	c.2237_2255delAATTAAGAGAAGCAACATCinsT	p.E746_S752delinsV	EX19	0.6%	cds-indel
180030102	ALK	c.3947G>A	p.G1316E	EX27	5.6%	missense
180030102	ATR	c.3288A>G	p.I1096M	EX16	1.0%	missense
180030102	FAT2	c.9490G>A	p.A3164T	EX13	2.9%	missense
180030102	EGFR	c.2573T>G	p.L858R	EX21	19.2%	missense
180030102	IDH2	c.299C>G	p.S100C	EX3	5.4%	missense
180030102	TP53	c.716_727delACAGTTCCTGCA	p.N239_C242del	EX7	17.6%	cds-del
180030102	SMAD4	c.1477G>A	p.D493N	EX12E	9.6%	missense
180030102	SMARCB1	c.313G>C	p.E105Q	EX3	3.4%	missense
180030102	RBM10	c.961C>T	p.Q321*	EX9	48.4%	nonsense
180030102	STAG2	c.2459C>T	p.S820L	EX25	8.0%	missense
180030212	EGFR	c.2573T>G	p.L858R	EX21	92.9%	missense
180030212	PIK3CG	c.2737G>T	p.E913*	EX8	9.5%	nonsense
180030212	TP53	c.683_686delACTG	p.D228Vfs*18	EX7	35.4%	frameshift
180030212	TP53	c.583A>T	p.I195F	EX6	15.6%	missense
180030212	KDM5C	c.4038+2T>G	.	IVS23	44.8%	splice-5
180030212	AR	c.422C>T	p.A141V	EX1	23.2%	missense
180030212	BRD2	c.1089G>C	p.K363N	EX6	27.1%	missense
180030212	ARID1B	c.73C>T	p.L25F	EX1	19.3%	missense
180030310	EGFR	c.2369C>T	p.T790M	EX20	0.2%	missense
180030310	EGFR	c.2573T>G	p.L858R	EX21	0.5%	missense
180030311	DDR2	c.932G>A	p.S311N	EX9	1.4%	missense
180030311	EGFR	c.2235_2249delGGAATTAAGAGAAGC	p.E746_A750del	EX19	1.7%	cds-del
180030312	SETD2	c.2540T>G	p.F847C	EX3	12.4%	missense
180030312	EGFR	c.2300_2308dupCCAGCGTGG	p.A767_V769dup	EX20	12.2%	cds-ins
180030312	TLL2	c.1381G>A	p.E461K	EX11	2.3%	missense
180030312	TP53	c.637C>T	p.R213*	EX6	17.6%	nonsense
180030312	SERPINB4	c.372delG	p.K125Nfs*53	EX5	7.8%	frameshift
180030405	EGFR	c.2369C>T	p.T790M	EX20	0.5%	missense
180030405	EGFR	c.2573T>G	p.L858R	EX21	0.5%	missense
180030412	TP73	c.806G>A	p.R269Q	EX7	7.2%	missense
180030412	EGFR	c.2235_2249delGGAATTAAGAGAAGC	p.E746_A750del	EX19	37.3%	cds-del
180030412	TSHR	c.899T>A	p.M300K	EX10E	10.2%	missense
180030412	TP53	c.406C>T	p.Q136*	EX5	30.7%	nonsense
180031637	TET2	c.1285G[2>1]	p.G429Efs*3	EX3	1.3%	frameshift
180031637	GLB1L3	c.1244C>T	p.S415L	EX13	0.8%	missense
180031637	STAG2	c.3725G>A	p.R1242Q	EX34	0.5%	missense
180032114	PALB2	c.2611G>C	p.D871H	EX7	4.0%	missense
180032114	TP53	c.827C>G	p.A276G	EX8	0.9%	missense
180032114	TP53	c.503A>G	p.H168R	EX5	7.9%	missense
180032114	XPO1	c.1236G>A	p.M412I	EX12	2.5%	missense
180032114	KIT	c.2222C>T	p.S741F	EX15	2.4%	missense
180032114	EGFR	c.2573T>G	p.L858R	EX21	30.8%	missense
180032114	MLL3	c.8512G>A	p.E2838K	EX38	3.4%	missense
180032114	TGFBR1	c.419C>T	p.S140L	EX3	1.9%	missense
180032114	SDHAF2	c.29C>T	p.S10L	EX1	2.2%	missense
180032114	MAML2	c.679C>T	p.Q227*	EX2	4.5%	nonsense
180032114	MLL2	c.15234G>A	p.M5078I	EX48	0.6%	missense
180032114	RB1	c.273T>G	p.Y91*	EX3	8.4%	nonsense
180032126	IL7R	c.394C>G	p.P132A	EX4	22.2%	missense
180032126	KRAS	c.183A>C	p.Q61H	EX3	27.4%	missense
180032126	MAP2K4	c.248C>T	p.S83L	EX3	31.9%	missense
180032126	STK11	c.580G>T	p.D194Y	EX4	42.1%	missense
180032126	KEAP1	c.380_395delGTATCCACCCCAAGGT	p.G127Afs*25	EX2	26.9%	frameshift
180032126	SMARCA4	c.1441C>T	p.Q481*	EX9	47.3%	nonsense
180032126	U2AF1	c.101C>T	p.S34F	EX2	28.8%	missense
190000407	PC	c.2552C>T	p.T851M	EX19	0.5%	missense
190000898	MLL3	c.12949C>T	p.Q4317*	EX52	1.3%	nonsense
190000898	ARID2	c.1330+1G>A	.	IVS10	0.7%	splice-5
190000898	TP53	c.958A>T	p.K320*	EX9	0.8%	nonsense
190000898	EGFR	c.2237_2257delAATTAAGAGAAGCAACATCTCinsTCT	p.E746_P753delinsVS	EX19	0.5%	cds-indel
190000920	EGFR	c.2369C>T	p.T790M	EX20	0.3%	missense
190000920	EGFR	c.2573T>G	p.L858R	EX21	0.9%	missense
190000958	DNMT3A	c.1634A>G	p.E545G	EX14	2.2%	missense
190000958	IGF1R	c.2449G>A	p.A817T	EX11	0.8%	missense
190000975	FLT4	c.2357C>A	p.A786D	EX16	1.2%	missense
190000975	MAF	c.544CAC[6>5]	p.H182[6>5]	EX1E	4.7%	cds-del
190000977	ARID1A	c.4635G>A	p.W1545*	EX18	13.3%	nonsense
190000977	LRP1B	c.9420A>T	p.Q3140H	EX59	14.1%	missense
190000977	EPHA5	c.1406C>G	p.P469R	EX6	8.6%	missense
190000977	CARD11	c.2284G>A	p.V762M	EX18	12.7%	missense
190000977	PIK3CG	c.690C>A	p.S230R	EX2	15.0%	missense
190000977	PTPRD	c.2455A>T	p.T819S	EX27	8.4%	missense
190000977	KRAS	c.38G>A	p.G13D	EX2	15.4%	missense
190000977	DICER1	c.353A>G	p.D118G	EX5	13.8%	missense
190001261	DNMT3A	c.2261T>G	p.L754R	EX19	1.9%	missense
190001261	MLL2	c.954+1G>A	.	IVS7	1.4%	splice-5
190001497	EGFR	c.2235_2249delGGAATTAAGAGAAGC	p.E746_A750del	EX19	3.5%	cds-del
190001497	EGFR	c.2369C>T	p.T790M	EX20	2.1%	missense
190001497	EGFR	c.2389T>A	p.C797S	EX20	1.4%	missense
190001497	PTEN	c.322_345delCTTGACCAATGGCTAAGTGAAGAT	p.L108_D115del	EX5	1.2%	cds-del
190001497	TP53	c.394A>G	p.K132E	EX5	2.2%	missense
190001497	SMARCB1	c.638T>A	p.M213K	EX6	1.1%	missense
190001502	EGFR	c.2235_2249delGGAATTAAGAGAAGC	p.E746_A750del	EX19	35.7%	cds-del
190001502	PTEN	c.322_345delCTTGACCAATGGCTAAGTGAAGAT	p.L108_D115del	EX5	53.5%	cds-del
190001502	TP53	c.394A>G	p.K132E	EX5	81.5%	missense
190001681	EPCAM	c.773A>G	p.E258G	EX7	8.8%	missense
190001681	LRP1B	c.11012_11026delGAAATATATGTAGAG	p.G3671_R3675del	EX72	4.2%	cds-del
190001681	ERBB4	c.1631G>T	p.R544L	EX14	9.7%	missense
190001681	HDAC4	c.376G>A	p.E126K	EX5	8.3%	missense
190001681	EPHA3	c.1586G>C	p.S529T	EX7	17.6%	missense
190001681	IRF2	c.744_746delGCGinsACT	p.R249L	EX9E	9.2%	missense
190001681	BRAF	c.1799T>A	p.V600E	EX15	17.4%	missense
190001681	CHEK1	c.1234-1delG	.	IVS11	15.9%	splice-3
190001681	POLE	c.3652G>T	p.V1218L	EX30	13.0%	missense
190001681	FLT1	c.2561C>A	p.T854K	EX18	13.7%	missense
190001681	TP53	c.782+1G>T	.	IVS7	25.8%	splice-5
190001715	EPHA3	c.2190A>G	p.I730M	EX13	1.4%	missense
190001715	EGFR	c.1762G>A	p.G588S	EX15	1.6%	missense
190001715	EGFR	c.2573T>G	p.L858R	EX21	3.6%	missense
190001715	OR11G2	c.404G>A	p.C135Y	EX1E	3.7%	missense
190001715	TP53	c.1024C>T	p.R342*	EX10	2.5%	nonsense
190001715	RBM10	c.1442A>G	p.Q481R	EX12	4.4%	missense
190002010	PIK3CA	c.1828A>G	p.M610V	EX12	1.1%	missense
190002011	GALNT12	c.673A>T	p.T225S	EX3	0.8%	missense
190002011	ERCC5	c.3160A>C	p.K1054Q	EX15E	0.6%	missense
190002016	PDGFRB	c.197C>G	p.S66C	EX3	1.2%	missense
190002022	POT1	c.1A>T	p.0?	EX5	0.8%	init-loss
190002022	CHEK2	c.857T>A	p.I286N	EX8	0.7%	missense
190002023	ZNF638	c.1502C>G	p.S501*	EX5	1.0%	nonsense
190002023	MLH1	c.1672G>C	p.E558Q	EX15	8.8%	missense
190002023	SLIT2	c.4130G>A	p.G1377E	EX35	9.4%	missense
190002023	EGFR	c.2235_2249delGGAATTAAGAGAAGC	p.E746_A750del	EX19	41.7%	cds-del
190002023	EGFR	c.2389_2391delTGCinsAGT	p.C797S	EX20	44.4%	missense
190002023	NTRK3	c.2237A>C	p.K746T	EX19	0.5%	missense
190002023	FANCA	c.4048G>A	p.E1350K	EX41	8.1%	missense
190002023	TP53	c.1024C>T	p.R342*	EX10	10.1%	nonsense
190002023	TP53	c.467G>C	p.R156P	EX5	0.5%	missense
190002023	AXL	c.1439G>A	p.R480H	EX11	4.1%	missense
190002028	LRP1B	c.7646A>C	p.N2549T	EX47	0.4%	missense
190002029	LRRC7	c.2362A>G	p.N788D	EX19	35.5%	missense
190002029	NOTCH2	c.2591G>T	p.G864V	EX16	19.3%	missense
190002029	LRP1B	c.4894C>T	p.R1632*	EX29	29.2%	nonsense
190002029	LRP1B	c.482T>C	p.V161A	EX5	32.6%	missense
190002029	CRIPAK	c.637G>A	p.V213M	EX1E	21.8%	missense
190002029	FLT4	c.3150G[2>1]	p.V1051*fs*1	EX23	10.9%	frameshift
190002029	EGFR	c.2236_2250delGAATTAAGAGAAGCA	p.E746_A750del	EX19	43.0%	cds-del
190002029	EPHB6	c.2785G>A	p.G929R	EX18	31.0%	missense
190002029	TP53	c.817C>T	p.R273C	EX8	92.0%	missense
190002029	CDK12	c.3592G>C	p.E1198Q	EX13	15.0%	missense
190002033	ABL1	c.2050C[4>3]	p.H685Tfs*9	EX11E	3.8%	frameshift
190002034	PARP1	c.1056_1057insG	p.Q353Afs*36	EX8	8.7%	frameshift
190002034	LRP1B	c.178G>C	p.D60H	EX2	1.1%	missense
190002168	PRKAA1	c.5G>A	p.R2H	EX1	0.6%	missense
190002168	FLT4	c.779C>G	p.S260*	EX6	0.6%	nonsense
190002168	EGFR	c.2126A>C	p.E709A	EX18	1.7%	missense
190002168	EGFR	c.2156G>C	p.G719A	EX18	2.0%	missense
190002168	MAML2	c.2903C>A	p.S968Y	EX5E	0.7%	missense
190002168	MAML2	c.2858C>G	p.S953*	EX5E	0.9%	nonsense
190002168	MLL	c.4114G>C	p.E1372Q	EX9	0.7%	missense
190002168	APEX1	c.925C>T	p.H309Y	EX5E	5.4%	missense
190002168	TP53	c.716A>C	p.N239T	EX7	2.0%	missense
190002180	EGFR	c.2236_2250delGAATTAAGAGAAGCA	p.E746_A750del	EX19	1.8%	cds-del
190002180	EGFR	c.2369C>T	p.T790M	EX20	2.7%	missense
190002180	NAV3	c.1813A>T	p.S605C	EX8	0.5%	missense
190002180	TP53	c.721T>C	p.S241P	EX7	0.6%	missense
190002180	TP53	c.320_328delACGGTTTCC	p.Y107_R110delinsC	EX4	0.8%	cds-indel
190002199	EGFR	c.2235_2249delGGAATTAAGAGAAGC	p.E746_A750del	EX19	36.2%	cds-del
190002199	CBL	c.2677C>T	p.R893W	EX16E	17.3%	missense
190002199	ERCC2	c.2205_2216delCCTGTCCCTGCTinsACA	p.L736_L739delinsH	EX23E	20.1%	cds-indel
190002216	PDK1	c.1264G>A	p.V422I	EX11E	0.5%	missense
190002216	APC	c.1599A[4>3]	p.K534Nfs*15	EX13	21.0%	frameshift
190002216	EGFR	c.2235_2249delGGAATTAAGAGAAGC	p.E746_A750del	EX19	25.7%	cds-del
190002216	EGFR	c.2369C>T	p.T790M	EX20	7.4%	missense
190002216	NKX2-1	c.817G>A	p.G273R	EX3E	8.7%	missense
190002216	GNAS	c.601C>A	p.R201S	EX8	0.6%	missense
190002216	ATRX	c.3069A>C	p.E1023D	EX9	0.6%	missense
190002226	PARP1	c.2488G>C	p.D830H	EX18	4.2%	missense
190002226	HDAC4	c.2086G>T	p.G696C	EX15	8.8%	missense
190002226	KDR	c.1321C>G	p.Q441E	EX10	5.6%	missense
190002226	FGF10	c.551G>A	p.G184E	EX3E	4.3%	missense
190002226	RAC1	c.499G>C	p.E167Q	EX6	5.4%	missense
190002226	EGFR	c.2235_2249delGGAATTAAGAGAAGC	p.E746_A750del	EX19	14.1%	cds-del
190002226	EGFR	c.2369C>T	p.T790M	EX20	0.7%	missense
190002226	HGF	c.868G>A	p.D290N	EX8	5.0%	missense
190002226	ROBO3	c.1525_1526delGCinsAT	p.A509I	EX9	8.2%	missense
190002226	CREBBP	c.4953C>A	p.D1651E	EX30	1.7%	missense
190002226	CTCF	c.2176G>C	p.D726H	EX12E	4.8%	missense
190002226	ZFHX3	c.1148C>T	p.S383F	EX2	1.4%	missense
190002226	TP53	c.1019_1028delTGTTCCGAGA	p.M340Sfs*2	EX10	11.2%	frameshift
190002226	NF1	c.5234C>T	p.S1745L	EX37	6.6%	missense
190002226	STAT3	c.1744G>A	p.E582K	EX19	6.3%	missense
190002226	NOTCH3	c.4285G>C	p.E1429Q	EX24	5.5%	missense
190002226	STAG2	c.85G>A	p.D29N	EX4	2.6%	missense
190002242	FAM123B	c.2918C>T	p.A973V	EX2E	15.6%	missense
190002242	MED12	c.6004C>T	p.Q2002*	EX41	57.1%	nonsense
190002242	ARID1A	c.4510_4511dupAT	p.M1504Ifs*2	EX18	10.6%	frameshift
190002242	EGFR	c.2236_2250delGAATTAAGAGAAGCA	p.E746_A750del	EX19	52.2%	cds-del
190002242	TSC1	c.1396C>G	p.L466V	EX14	3.9%	missense
190002242	CCNE1	c.1167C[4>3]	p.S391Vfs*111	EX12E	8.7%	frameshift
190002242	CCNE1	c.1173T>G	p.S391R	EX12E	9.7%	missense
190002243	EGFR	c.2236_2250delGAATTAAGAGAAGCA	p.E746_A750del	EX19	24.1%	cds-del
190002243	MED12	c.6004C>T	p.Q2002*	EX41	13.1%	nonsense
190002270	ARID1A	c.2774G>A	p.G925E	EX9	10.7%	missense
190002270	CTNNB1	c.110C>G	p.S37C	EX3	14.4%	missense
190002270	FGFR3	c.251C>T	p.S84L	EX3	1.5%	missense
190002270	EGFR	c.2153T>A	p.L718Q	EX18	18.8%	missense
190002270	EGFR	c.2573T>G	p.L858R	EX21	34.1%	missense
190002270	MLL3	c.6217G>A	p.E2073K	EX36	15.1%	missense
190002270	MLL3	c.5277G>C	p.Q1759H	EX36	12.6%	missense
190002270	CDKN2A	c.238C>T	p.R80*	EX2	23.9%	nonsense
190002270	TCF7L2	c.1589C>T	p.S530F	EX14E	1.1%	missense
190002270	CNTN5	c.122C>G	p.S41*	EX4	8.4%	nonsense
190002270	FANCM	c.844C>T	p.H282Y	EX4	10.7%	missense
190002270	GPS2	c.676C>T	p.Q226*	EX8	1.0%	nonsense
190002270	NF1	c.2207A>G	p.N736S	EX18	13.6%	missense
190002270	EPOR	c.577G>A	p.V193I	EX4	15.7%	missense
190002270	CHEK2	c.1154G>C	p.C385S	EX11	1.1%	missense
190002270	ATRX	c.6067C>T	p.L2023F	EX26	9.9%	missense
190002597	EPHA3	c.2060G>C	p.G687A	EX11	19.1%	missense
190002597	EGFR	c.2235_2249delGGAATTAAGAGAAGC	p.E746_A750del	EX19	30.8%	cds-del
190002597	EGFR	c.2369C>T	p.T790M	EX20	15.6%	missense
190002597	SMAD4	c.670C>T	p.Q224*	EX6	28.1%	nonsense
190002597	ERCC2	c.2205_2216delCCTGTCCCTGCTinsACA	p.L736_L739delinsH	EX23E	9.8%	cds-indel
190002598	EGFR	c.2235_2249delGGAATTAAGAGAAGC	p.E746_A750del	EX19	3.0%	cds-del
190002598	VIM	c.1081delA	p.T361Lfs*12	EX7	0.7%	frameshift
190002623	NTRK1	c.1790T>C	p.L597P	EX14	2.1%	missense
190002623	TRIM58	c.670C>T	p.Q224*	EX3	2.9%	nonsense
190002623	TET2	c.2737C>A	p.Q913K	EX3	0.7%	missense
190002623	APC	c.2218G>A	p.A740T	EX16E	1.5%	missense
190002623	EGFR	c.2239_2240delTTinsCC	p.L747P	EX19	27.0%	missense
190002623	MLL3	c.13369_13371dupGGC	p.G4457dup	EX52	0.7%	cds-ins
190002623	NKX2-1	c.266G>A	p.G89E	EX2	17.7%	missense
190002623	MLH3	c.2658A>C	p.E886D	EX2	2.1%	missense
190002623	ZFHX3	c.5253_5255delAGTinsGGC	p.V1752A	EX9	3.3%	missense
190002623	TP53	c.395A>G	p.K132R	EX5	9.1%	missense
190002623	CHD6	c.715G>A	p.G239R	EX5	1.7%	missense
190002780	PBRM1	c.3227T>G	p.F1076C	EX21	21.3%	missense
190002780	ROS1	c.6094G>A	p.G2032R	EX38	11.4%	missense
190002780	ROS1	c.5528G>T	p.G1843V	EX33	36.9%	missense
190002780	ATM	c.5911G>A	p.E1971K	EX39	4.9%	missense
190002805	FAT1	c.11150C>G	p.S3717C	EX19	0.6%	missense
190002805	EGFR	c.2573T>G	p.L858R	EX21	81.7%	missense
190002805	TGFBR1	c.1475T>G	p.L492*	EX9E	4.8%	nonsense
190002805	FANCF	c.795C>G	p.S265R	EX1E	3.4%	missense
190002805	FLT3	c.2500C>G	p.R834G	EX20	4.5%	missense
190002805	TP53	c.404G>T	p.C135F	EX5	7.7%	missense
190002805	FAM123B	c.62G>A	p.R21H	EX2E	0.5%	missense
190002811	NOTCH2	c.5564C>T	p.S1855F	EX31	11.6%	missense
190002811	ABL2	c.2830G>C	p.A944P	EX12E	33.6%	missense
190002811	XPO1	c.276G>T	p.K92N	EX4	10.3%	missense
190002811	LRP1B	c.7985C>A	p.S2662Y	EX49	14.4%	missense
190002811	PMS1	c.22A>G	p.T8A	EX2	18.2%	missense
190002811	ERBB4	c.2488-1G>T	.	IVS20	20.3%	splice-3
190002811	EPHA3	c.287delA	p.Y96Lfs*18	EX3	23.4%	frameshift
190002811	RAD50	c.916G>C	p.D306H	EX7	2.0%	missense
190002811	MET	c.3496C>T	p.R1166*	EX17	41.0%	nonsense
190002811	EPHB6	c.2898G>T	p.Q966H	EX19	12.9%	missense
190002811	MLL3	c.11792G>A	p.G3931E	EX45	19.2%	missense
190002811	CDKN2A	c.294C[2>3]	p.R99Pfs*21	EX2	27.4%	frameshift
190002811	FANCM	c.681G>T	p.Q227H	EX2	12.8%	missense
190002811	TP53	c.380C[4>3]	p.P128Lfs*42	EX5	40.5%	frameshift
190002811	ERBB2	c.2005G>A	p.V669M	EX17	46.7%	missense
190002811	SMARCA4	c.2936G>A	p.R979Q	EX20	43.5%	missense
190002811	PPP2R1A	c.457G>A	p.V153I	EX4	14.5%	missense
190002811	AR	c.1351G>T	p.G451C	EX1	40.9%	missense
190002838	EGFR	c.2126A>C	p.E709A	EX18	1.3%	missense
190002838	EGFR	c.2155G>A	p.G719S	EX18	1.1%	missense
190002838	EGFR	c.2369C>T	p.T790M	EX20	0.9%	missense
190002838	EXT1	c.1135G>A	p.V379I	EX3	0.5%	missense
190002838	TP53	c.712T>A	p.C238S	EX7	0.5%	missense
190002870	GRIN2A	c.182C>T	p.A61V	EX2	0.6%	missense
190002925	BCL10	c.190A>G	p.R64G	EX2	0.9%	missense
190002925	CHEK2	c.527G>A	p.G176E	EX4	0.5%	missense
190002925	CHEK2	c.526G>A	p.G176R	EX4	0.6%	missense
190002963	PTCH1	c.4141G>A	p.V1381M	EX23	0.3%	missense
190002970	TET2	c.5671A>T	p.R1891W	EX11E	0.3%	missense
190002977	ERBB4	c.1652T>C	p.I551T	EX14	0.8%	missense
190002977	PPM1D	c.1378A[2>1]	p.N460Mfs*5	EX6E	0.8%	frameshift
190002977	ASXL1	c.2278C>T	p.Q760*	EX13E	0.9%	nonsense
190002981	JUN	c.27C>G	p.F9L	EX1E	0.8%	missense
190002981	SPRR3	c.260A>C	p.E87A	EX3E	0.7%	missense
190002981	CACNA1E	c.512+1_512+2delGTinsTC	.	IVS3	13.6%	splice-5
190002981	MSH2	c.2292G>T	p.W764C	EX14	9.8%	missense
190002981	MSH6	c.2550C>A	p.Y850*	EX4	1.3%	nonsense
190002981	PMS1	c.1066G>T	p.A356S	EX9	21.9%	missense
190002981	SETD2	c.1547G>A	p.R516K	EX3	26.3%	missense
190002981	ROBO1	c.4643G>A	p.G1548D	EX29	0.5%	missense
190002981	ATR	c.5531A>G	p.Y1844C	EX32	0.7%	missense
190002981	EPHA5	c.1904T>C	p.M635T	EX10	14.5%	missense
190002981	IL7R	c.176T>C	p.F59S	EX2	20.6%	missense
190002981	SEMA6A	c.116C>A	p.P39Q	EX3	1.6%	missense
190002981	EBF1	c.1484C>T	p.A495V	EX14	25.0%	missense
190002981	EGFR	c.2206G>C	p.E736Q	EX19	2.5%	missense
190002981	WRN	c.458T>G	p.I153S	EX5	0.9%	missense
190002981	PAG1	c.767C>T	p.A256V	EX7	0.5%	missense
190002981	CSMD3	c.10966A>G	p.T3656A	EX71E	5.2%	missense
190002981	GALNT12	c.517C>T	p.L173F	EX2	2.3%	missense
190002981	CBL	c.34G>C	p.G12R	EX1	0.5%	missense
190002981	ARID2	c.1001C>T	p.T334I	EX8	1.7%	missense
190002981	MLL2	c.14707G>A	p.V4903M	EX48	32.1%	missense
190002981	NAV3	c.1210A>G	p.S404G	EX8	36.6%	missense
190002981	FLT1	c.3847G>T	p.G1283W	EX30E	41.7%	missense
190002981	ERCC5	c.3551G>C	p.R1184T	EX15E	37.9%	missense
190002981	DICER1	c.5511G>A	p.M1837I	EX26	22.9%	missense
190002981	TP53	c.742C>T	p.R248W	EX7	19.6%	missense
190002981	TP53	c.586C>T	p.R196*	EX6	42.2%	nonsense
190002981	NCOR1	c.130C>T	p.R44C	EX3	1.2%	missense
190002981	AXIN2	c.2063dupT	p.T689Dfs*18	EX8	9.8%	frameshift
190002981	DCC	c.1790G>T	p.R597L	EX11	46.5%	missense
190002981	STK11	c.503A>G	p.H168R	EX4	58.9%	missense
190002981	KEAP1	c.1226T>G	p.M409R	EX3	0.5%	missense
190002981	SMARCA4	c.3695G>A	p.G1232D	EX26	30.3%	missense
190002981	SMARCA4	c.4004C>G	p.P1335R	EX29	4.1%	missense
190002981	ATRX	c.4433A>T	p.K1478M	EX15	6.8%	missense
190002993	DNMT3A	c.2645G>A	p.R882H	EX23E	2.3%	missense
190003306	PTCH2	c.2696T>C	p.I899T	EX18	0.7%	missense
190003306	HIST1H1C	c.603G>C	p.K201N	EX1E	0.8%	missense
190003306	ESR1	c.1088G>A	p.R363K	EX5	0.6%	missense
190003306	EGFR	c.2235_2249delGGAATTAAGAGAAGC	p.E746_A750del	EX19	3.8%	cds-del
190003306	ROBO3	c.1063G>A	p.D355N	EX7	0.9%	missense
190003306	TP53	c.614A>T	p.Y205F	EX6	4.4%	missense
190003328	ARID1A	c.476C>T	p.S159F	EX1	4.5%	missense
190003328	EPHB1	c.1451C>T	p.A484V	EX7	9.0%	missense
190003328	EGFR	c.2573T>G	p.L858R	EX21	5.5%	missense
190003328	MLL3	c.7085C>T	p.S2362L	EX36	1.2%	missense
190003328	MLL3	c.5633C>G	p.S1878*	EX36	1.6%	nonsense
190003328	FOXA1	c.976C>A	p.P326T	EX2E	1.2%	missense
190003328	CTCF	c.968A>T	p.K323M	EX5	9.4%	missense
190003328	ZFHX3	c.7927C>T	p.R2643C	EX9	4.2%	missense
190003328	TP53	c.578A>T	p.H193L	EX6	6.8%	missense
190003571	FLT4	c.388G>A	p.V130M	EX3	0.3%	missense
190003579	PAX5	c.880C>T	p.P294S	EX7	0.3%	missense
190003878	ARID1A	c.2922_2926delGTTAA	p.K974Nfs*31	EX10	9.9%	frameshift
190003878	NTRK1	c.2054G>T	p.G685V	EX16	25.1%	missense
190003878	LRP1B	c.8285C>G	p.A2762G	EX52	31.2%	missense
190003878	EPHA3	c.2509G>C	p.V837L	EX15	29.3%	missense
190003878	KDR	c.3775G>C	p.D1259H	EX29	44.6%	missense
190003878	APC	c.305_306dupCT	p.V103Lfs*23	EX4	16.8%	frameshift
190003878	APC	c.4651A[3>2]	p.E1552Rfs*13	EX16E	9.7%	frameshift
190003878	HIST1H3F	c.292G>A	p.E98K	EX1E	12.8%	missense
190003878	BRD2	c.1750_1751delCC	p.P584*fs*1	EX9	5.5%	frameshift
190003878	EPHB6	c.1911C>A	p.S637R	EX13	26.1%	missense
190003878	PTPRD	c.5176G>C	p.E1726Q	EX42	27.4%	missense
190003878	PTEN	c.389G>A	p.R130Q	EX5	7.0%	missense
190003878	FLT3	c.1030A>G	p.I344V	EX8	28.9%	missense
190003878	SLX4	c.2489C>A	p.A830E	EX12	14.5%	missense
190003878	STK11	c.465-1G>C	.	IVS3	45.1%	splice-3
190003878	KEAP1	c.1574A>G	p.Y525C	EX5	34.8%	missense
190003878	KEAP1	c.1520G>A	p.R507Q	EX4	9.4%	missense
190003878	AMOT	c.457C>T	p.R153C	EX6	16.8%	missense
190003882	EGFR	c.2369C>T	p.T790M	EX20	0.3%	missense
190003882	RET	c.2459G>A	p.R820H	EX14	0.3%	missense
190003885	FAT2	c.3215G>A	p.R1072H	EX1	0.6%	missense
190003886	EGFR	c.2235_2249delGGAATTAAGAGAAGC	p.E746_A750del	EX19	5.5%	cds-del
190003886	EGFR	c.2369C>T	p.T790M	EX20	3.0%	missense
190003886	SDHD	c.284T>A	p.L95Q	EX3	0.7%	missense
190003886	TP53	c.782+2T>A	.	IVS7	3.8%	splice-5
190003887	TP53	c.349G[3>2]	p.T118Qfs*5	EX4	1.0%	frameshift
190003899	MSR1	c.313G>A	p.E105K	EX4	0.6%	missense
190003900	CTNNB1	c.95A>T	p.D32V	EX3	7.9%	missense
190003900	EGFR	c.2573T>G	p.L858R	EX21	7.7%	missense
190003900	MLL3	c.6007A>G	p.T2003A	EX36	3.7%	missense
190003900	KAT6B	c.3255A>T	p.E1085D	EX16	2.6%	missense
190003900	BRCA2	c.294A>C	p.L98F	EX3	4.0%	missense
190003900	MLH3	c.3145G>A	p.D1049N	EX2	1.6%	missense
190003900	TP53	c.800_802delGGA	p.R267_N268delinsH	EX8	3.9%	cds-indel
190003900	TP53	c.711G>A	p.M237I	EX7	6.6%	missense
190003900	NF1	c.5201T>G	p.I1734S	EX36	2.3%	missense
190003906	CTNNB1	c.95A>T	p.D32V	EX3	10.7%	missense
190003906	EGFR	c.2573T>G	p.L858R	EX21	9.7%	missense
190003906	MLL3	c.6007A>G	p.T2003A	EX36	4.4%	missense
190003906	BRCA2	c.294A>C	p.L98F	EX3	7.9%	missense
190003906	MLH3	c.3145G>A	p.D1049N	EX2	2.4%	missense
190003906	TP53	c.800_802delGGA	p.R267_N268delinsH	EX8	6.0%	cds-indel
190003906	TP53	c.711G>A	p.M237I	EX7	5.3%	missense
190003906	NF1	c.5201T>G	p.I1734S	EX36	4.2%	missense
190003908	LRP1B	c.2995G>C	p.E999Q	EX20	18.8%	missense
190003908	ERBB4	c.2882C>A	p.A961D	EX24	1.0%	missense
190003908	FGFR4	c.1192C>T	p.R398W	EX9	45.9%	missense
190003908	EGFR	c.2573T>G	p.L858R	EX21	62.9%	missense
190003908	MET	c.2547G>T	p.M849I	EX11	23.7%	missense
190003908	TSHR	c.2077C>T	p.L693F	EX10E	28.3%	missense
190003908	TP53	c.584T>C	p.I195T	EX6	78.3%	missense
190003908	PIK3R2	c.301C>T	p.R101C	EX2	12.1%	missense
190003908	ERG	c.722C>T	p.T241M	EX6	33.7%	missense
190003934	EPHB2	c.203G>T	p.S68I	EX3	23.5%	missense
190003934	LRP1B	c.7925G>T	p.G2642V	EX49	45.4%	missense
190003934	ARID1B	c.1946A>G	p.Y649C	EX5	42.2%	missense
190003934	NTRK2	c.920T>G	p.V307G	EX11	1.4%	missense
190003934	TSC1	c.597_607delCGTCTCCTTTT	p.V200Afs*14	EX7	37.5%	frameshift
190003934	FGF3	c.463G>A	p.V155M	EX3E	2.1%	missense
190003934	TBX3	c.1409C>T	p.A470V	EX7	33.8%	missense
190003934	NKX2-1	c.1033G>A	p.A345T	EX3E	19.9%	missense
190003934	FANCM	c.3645G>C	p.K1215N	EX14	0.5%	missense
190003934	TP53	c.591G[2>1]	p.E198Kfs*49	EX6	66.3%	frameshift
190003934	SERPINB3	c.620A>T	p.Y207F	EX7	34.8%	missense
190003934	SMARCA4	c.2338G>T	p.E780*	EX16	62.0%	nonsense
190003934	AXL	c.184G>C	p.G62R	EX2	0.9%	missense
190003934	TBX22	c.168_169delGCinsAG	p.P57A	EX2	73.5%	missense
190003939	MDC1	c.4918_4922delAGAAAinsTGCAG	p.R1640_K1641delinsCR	EX10	9.1%	missense
190003940	LRP1B	c.2995G>C	p.E999Q	EX20	7.7%	missense
190003940	FGFR4	c.1192C>T	p.R398W	EX9	20.5%	missense
190003940	EGFR	c.2573T>G	p.L858R	EX21	42.8%	missense
190003940	MET	c.2547G>T	p.M849I	EX11	15.3%	missense
190003940	TSHR	c.2077C>T	p.L693F	EX10E	12.8%	missense
190003940	TP53	c.584T>C	p.I195T	EX6	25.6%	missense
190003940	PIK3R2	c.301C>T	p.R101C	EX2	6.9%	missense
190003940	ERG	c.722C>T	p.T241M	EX6	15.7%	missense
190003958	PDGFRB	c.2054G>A	p.R685H	EX15	2.1%	missense
190003958	MDC1	c.4864A>T	p.T1622S	EX10	12.0%	missense
190003958	EGFR	c.2235_2249delGGAATTAAGAGAAGC	p.E746_A750del	EX19	29.4%	cds-del
190003958	ATM	c.1579T>C	p.F527L	EX10	41.7%	missense
190003958	TP53	c.380C>T	p.S127F	EX5	97.8%	missense
190003958	RBM10	c.921G>C	p.E307D	EX9	31.8%	missense
190003958	AR	c.1705G>C	p.G569R	EX2	17.7%	missense
190003979	APC	c.1993_1999delTTATTAC	p.L665Nfs*3	EX16E	48.9%	frameshift
190003979	EGFR	c.2369C>T	p.T790M	EX20	36.5%	missense
190003979	EGFR	c.2573T>G	p.L858R	EX21	33.5%	missense
190003979	TSC1	c.2391+1G>T	.	IVS18	2.9%	splice-5
190003979	TSC1	c.1180_1189delTCTCCTCCTC	p.S394Qfs*43	EX12	2.3%	frameshift
190003979	TSC1	c.664-5_666delTCTAGCCA	.	IVS7-EX8	6.5%	span
190003979	TP53	c.574C>T	p.Q192*	EX6	2.0%	nonsense
190004001	LRP1B	c.2111T>A	p.F704Y	EX13	3.4%	missense
190004001	EGFR	c.2369C>T	p.T790M	EX20	35.1%	missense
190004001	EGFR	c.2573T>G	p.L858R	EX21	36.6%	missense
190004030	FLG	c.8529T>A	p.N2843K	EX3E	3.9%	missense
190004030	NTRK1	c.1945C>T	p.R649W	EX15	9.9%	missense
190004030	TNN	c.1994C>T	p.P665L	EX9	15.7%	missense
190004030	DNMT3A	c.2183G>T	p.G728V	EX19	42.7%	missense
190004030	BAZ2B	c.1790A>T	p.D597V	EX9	35.4%	missense
190004030	STAG1	c.604A>C	p.T202P	EX7	9.8%	missense
190004030	DAXX	c.386G>T	p.R129L	EX3	11.7%	missense
190004030	HGF	c.967G>T	p.G323*	EX8	37.0%	nonsense
190004030	PDCD1LG2	c.205C>A	p.H69N	EX3	39.7%	missense
190004030	PTPRD	c.2272G>C	p.E758Q	EX25	44.0%	missense
190004030	PTPRD	c.1371G>T	p.M457I	EX21	39.5%	missense
190004030	TLR4	c.2362C>A	p.L788I	EX3E	27.6%	missense
190004030	CCND2	c.592C>T	p.P198S	EX4	45.3%	missense
190004030	FLT3	c.2441C>G	p.A814G	EX20	13.8%	missense
190004030	ERCC5	c.3G>T	p.0?	EX1	18.3%	init-loss
190004030	TP53	c.581T>G	p.L194R	EX6	59.4%	missense
190004030	RNF43	c.1783G>T	p.D595Y	EX9	35.7%	missense
190004030	BRD4	c.1400C>T	p.A467V	EX8	10.2%	missense
190004030	EP300	c.257G>T	p.R86L	EX2	24.4%	missense
190004110	EGFR	c.2582T>A	p.L861Q	EX21	0.4%	missense
190004184	LRP1B	c.5011G>C	p.D1671H	EX30	4.0%	missense
190004184	PIK3CA	c.1633G>A	p.E545K	EX10	5.9%	missense
190004184	FAT2	c.309C>A	p.N103K	EX1	43.4%	missense
190004184	EGFR	c.2573T>G	p.L858R	EX21	87.4%	missense
190004184	PTPRD	c.3892G>A	p.D1298N	EX34	2.3%	missense
190004184	CDH23	c.4918G>A	p.E1640K	EX39	2.1%	missense
190004184	TP53	c.426TG[2>3]	p.Q144Cfs*27	EX5	53.3%	frameshift
190004184	SETBP1	c.4361G>A	p.R1454H	EX6E	28.3%	missense
190004290	MTOR	c.853G>T	p.E285*	EX7	22.1%	nonsense
190004290	PIK3C2B	c.180G>A	p.W60*	EX3	19.0%	nonsense
190004290	RHOA	c.268G>C	p.D90H	EX3	30.7%	missense
190004290	RHOA	c.226G>C	p.D76H	EX3	32.3%	missense
190004290	EPHB1	c.2608C>T	p.R870W	EX14	10.8%	missense
190004290	PIK3CA	c.1624G>A	p.E542K	EX10	50.9%	missense
190004290	IFNGR1	c.402C>G	p.I134M	EX4	12.5%	missense
190004290	EGFR	c.2240_2254delTAAGAGAAGCAACAT	p.L747_T751del	EX19	64.5%	cds-del
190004290	EGFR	c.2369C>T	p.T790M	EX20	60.9%	missense
190004290	PTPRD	c.3414_3416delAGG	p.K1138_G1139delinsN	EX31	23.6%	cds-indel
190004290	RB1	c.22A>T	p.K8*	EX1	66.9%	nonsense
190004290	TP53	c.452C>G	p.P151R	EX5	83.5%	missense
190004290	CEBPA	c.496G>A	p.E166K	EX1E	24.4%	missense
190004290	TOP1	c.1422G>C	p.Q474H	EX14	19.2%	missense
190004318	PIK3CA	c.1828A>G	p.M610V	EX12	0.9%	missense
190005418	GNAS	c.602G>A	p.R201H	EX8	0.7%	missense
190005640	PDK1	c.1051C[2>1]	p.P351Lfs*23	EX9	14.9%	frameshift
190005640	FLT4	c.253G>A	p.E85K	EX3	12.9%	missense
190005640	ATM	c.1009C>T	p.R337C	EX8	25.8%	missense
190005640	ABCC11	c.817G>C	p.E273Q	EX7	5.2%	missense
190005640	TP53	c.734G>A	p.G245D	EX7	37.6%	missense
190005653	CYP2D6	c.379G>A	p.A127T	EX3	1.1%	missense
190005653	HDAC1	c.1273G>C	p.E425Q	EX12	1.1%	missense
190005653	FCRL4	c.226G>C	p.E76Q	EX3	1.5%	missense
190005653	ZC3H11A	c.577C>G	p.R193G	EX9	1.0%	missense
190005653	DDR1	c.1022G>A	p.R341H	EX10	1.5%	missense
190005653	NOD1	c.4G>T	p.E2*	EX4	2.1%	nonsense
190005653	ADCY1	c.3113G>A	p.R1038Q	EX20E	1.9%	missense
190005653	PRKDC	c.8576A>G	p.Q2859R	EX62	4.0%	missense
190005653	ZFPM2	c.1125G>C	p.Q375H	EX8E	2.5%	missense
190005653	NOTCH1	c.1181G>T	p.G394V	EX7	1.0%	missense
190005653	NTRK3	c.1984C>T	p.Q662*	EX17	1.4%	nonsense
190005653	TP53	c.524G>A	p.R175H	EX5	3.8%	missense
190005653	KEAP1	c.1286G>T	p.G429V	EX3	4.7%	missense
190005653	CD33	c.941C>G	p.S314C	EX7E	1.4%	missense
190005823	GRIN2A	c.1006C>A	p.P336T	EX3	0.6%	missense
190005827	JAK2	c.1849G>T	p.V617F	EX14	1.4%	missense
190005827	ACVR1B	c.1592T>C	p.I531T	EX10E	1.2%	missense
190005834	FUBP1	c.757G>T	p.E253*	EX10	80.5%	nonsense
190005834	DDR2	c.337G>T	p.E113*	EX5	27.3%	nonsense
190005834	DDR2	c.377G>T	p.G126V	EX5	25.1%	missense
190005834	LRP1B	c.6428G>T	p.G2143V	EX41	24.2%	missense
190005834	KIT	c.1486G>A	p.D496N	EX9	47.3%	missense
190005834	MLL3	c.8846A>T	p.N2949I	EX38	41.8%	missense
190005834	WRN	c.572A>G	p.K191R	EX6	49.8%	missense
190005834	RB1	c.1157delT	p.M386Rfs*2	EX12	73.9%	frameshift
190005834	KEAP1	c.1841G>A	p.R614Q	EX6E	71.1%	missense
190005834	ASXL1	c.292G>T	p.E98*	EX5	26.7%	nonsense
190005853	SNTG1	c.670G>T	p.D224Y	EX11	55.0%	missense
190005853	TP53	c.488A>G	p.Y163C	EX5	67.6%	missense
190005853	NF1	c.585_586delGGinsTT	p.K195_E196delinsN*	EX5	57.1%	stop-gain
190005853	ROCK1	c.543A>T	p.E181D	EX5	53.8%	missense
190005853	KEAP1	c.742G>A	p.A248T	EX3	59.8%	missense
190005853	FUBP1	c.250+1_250+2delGT	.	IVS3	37.7%	splice-5
190005853	LRP1B	c.3658A>T	p.N1220Y	EX23	25.6%	missense
190005853	ERBB4	c.3175A>G	p.M1059V	EX26	28.2%	missense
190005853	EPHA3	c.35G>T	p.S12I	EX1	41.8%	missense
190005853	EPHB1	c.1876_1877delGGinsTT	p.G626L	EX10	36.3%	missense
190005853	PIK3R1	c.478G>T	p.E160*	EX4	18.3%	nonsense
190005853	SMO	c.772A>G	p.N258D	EX4	19.7%	missense
190005855	EGFR	c.2573T>G	p.L858R	EX21	84.8%	missense
190005855	MLL3	c.14239A[2>3]	p.N4747Kfs*5	EX55	12.7%	frameshift
190005855	WRN	c.1838A>G	p.N613S	EX16	0.7%	missense
190005855	TP53	c.524G>A	p.R175H	EX5	16.8%	missense
190005855	CDK12	c.3041C>G	p.T1014S	EX11	1.0%	missense
190005855	PIK3CA	c.1624G>A	p.E542K	EX10	2.8%	missense
190005855	PIK3CA	c.1633G>A	p.E545K	EX10	0.6%	missense
190005855	KDR	c.3110C>T	p.S1037L	EX23	9.1%	missense
190005855	FLT4	c.2075G>C	p.S692T	EX14	1.7%	missense
190005855	EGFR	c.2369C>T	p.T790M	EX20	6.7%	missense
190005855	EGFR	c.2497T>G	p.L833V	EX21	0.9%	missense
190005856	MUTYH	c.568G>T	p.A190S	EX7	0.5%	missense
190005904	EGFR	c.2236_2250delGAATTAAGAGAAGCA	p.E746_A750del	EX19	0.9%	cds-del
190005928	PMS1	c.2431C>T	p.P811S	EX11	1.0%	missense
190005928	BARD1	c.2033A>G	p.Y678C	EX11E	1.5%	missense
190005928	KIT	c.73T>C	p.S25P	EX2	1.2%	missense
190005928	KDR	c.3445C>T	p.Q1149*	EX26	1.1%	nonsense
190005928	KRAS	c.34G>T	p.G12C	EX2	0.7%	missense
190005928	FLT1	c.133G>T	p.A45S	EX2	1.8%	missense
190005928	TP53	c.830G>T	p.C277F	EX8	1.2%	missense
190005928	DOT1L	c.1583C>T	p.A528V	EX17	0.5%	missense
190005988	FLT4	c.1423C>T	p.R475W	EX11	8.9%	missense
190005988	EGFR	c.2236_2250delGAATTAAGAGAAGCA	p.E746_A750del	EX19	24.0%	cds-del
190005988	SVEP1	c.3958G>T	p.A1320S	EX24	12.8%	missense
190005988	ERBB3	c.3476A>C	p.Y1159S	EX27	23.8%	missense
190005988	TP53	c.785G>T	p.G262V	EX8	31.1%	missense
190005988	DNMT3B	c.1436C>T	p.T479I	EX14	30.8%	missense
190005988	AR	c.2471A>G	p.N824S	EX7	17.3%	missense
190005991	FGFR3	c.222G>A	p.W74*	EX3	7.5%	nonsense
190005991	RICTOR	c.1666A[2>1]	p.K556Sfs*5	EX18	1.3%	frameshift
190005991	EGFR	c.2240_2254delTAAGAGAAGCAACAT	p.L747_T751del	EX19	4.4%	cds-del
190005991	BRAF	c.2102G>C	p.R701T	EX17	4.0%	missense
190005991	TSC1	c.1852C>T	p.H618Y	EX15	1.1%	missense
190005991	TP53	c.754_762delCTCACCATC	p.L252_I254del	EX7	9.6%	cds-del
190006068	MYCL1	c.338G>T	p.G113V	EX2	32.8%	missense
190006068	ARID1B	c.2981C>T	p.A994V	EX10	14.4%	missense
190006068	EGFR	c.2236_2250delGAATTAAGAGAAGCA	p.E746_A750del	EX19	60.9%	cds-del
190006068	EGFR	c.2369C>T	p.T790M	EX20	10.8%	missense
190006068	NOTCH3	c.4238A>T	p.D1413V	EX24	20.1%	missense
190006243	TET2	c.1471C>T	p.Q491*	EX3	0.6%	nonsense
190006647	MMP11	c.311G>A	p.R104H	EX2	0.5%	missense
190006652	CBLB	c.2842G>A	p.E948K	EX19E	29.5%	missense
190006652	RICTOR	c.3650G>C	p.S1217T	EX31	22.9%	missense
190006652	EGFR	c.2315_2320dupCCCACG	p.H773_V774insAH	EX20	20.8%	cds-ins
190006652	HSP90AA1	c.2205C>G	p.I735M	EX11	30.8%	missense
190006652	TP53	c.734G>A	p.G245D	EX7	28.3%	missense
190006652	EP300	c.2362C>G	p.Q788E	EX13	21.8%	missense
190006658	LRP1B	c.9823C>T	p.H3275Y	EX62	11.2%	missense
190006658	LRP1B	c.9045T[6>5]	p.L3017*fs*1	EX57	8.4%	frameshift
190006658	PIK3CA	c.1637A>G	p.Q546R	EX10	42.8%	missense
190006658	PDGFRB	c.1118C>T	p.S373L	EX7	19.0%	missense
190006658	ROS1	c.5716T>G	p.L1906V	EX35	31.2%	missense
190006658	EGFR	c.2236_2250delGAATTAAGAGAAGCA	p.E746_A750del	EX19	21.0%	cds-del
190006658	MLL3	c.9392A>G	p.Q3131R	EX40	7.9%	missense
190006658	NBN	c.274A>T	p.K92*	EX3	15.4%	nonsense
190006658	BRCA2	c.9990A>C	p.E3330D	EX27E	22.7%	missense
190006658	RB1	c.2185A>T	p.K729*	EX21	42.5%	nonsense
190006658	NTRK3	c.1958T>C	p.L653P	EX17	1.5%	missense
190006658	CDH11	c.1159A>C	p.S387R	EX8	10.2%	missense
190006702	TP73	c.1595A>C	p.K532T	EX14E	18.4%	missense
190006702	LRP1B	c.6224G>A	p.R2075H	EX39	38.1%	missense
190006702	NFE2L2	c.679C>G	p.H227D	EX5E	33.4%	missense
190006702	BARD1	c.911G>A	p.C304Y	EX4	29.0%	missense
190006702	KDR	c.1134A>T	p.K378N	EX9	16.4%	missense
190006702	FGF10	c.356G>C	p.G119A	EX2	9.1%	missense
190006702	PMS2	c.-87-u46A>G	.	.	17.3%	promoter
190006702	PPP1R17	c.200A>T	p.D67V	EX3	15.0%	missense
190006702	EGFR	c.1830C>A	p.Y610*	EX15	26.0%	nonsense
190006702	FAM131B	c.929C>G	p.P310R	EX7E	17.3%	missense
190006702	MLL3	c.56C>T	p.P19L	EX1	15.1%	missense
190006702	FGFR1	c.1334G>A	p.R445Q	EX10	15.2%	missense
190006702	PTPRD	c.5605G>C	p.V1869L	EX45	18.7%	missense
190006702	ANKRD30A	c.1552A>G	p.T518A	EX13	11.3%	missense
190006702	RET	c.181G>C	p.E61Q	EX2	17.1%	missense
190006702	POLE	c.6575C>T	p.A2192V	EX47	17.7%	missense
190006702	NTRK3	c.1086C[2>1]	p.L363Cfs*51	EX10	15.0%	frameshift
190006702	CREBBP	c.2383C>G	p.P795A	EX13	2.3%	missense
190006702	SNX29	c.979G>T	p.D327Y	EX8	13.2%	missense
190006702	ABCC11	c.809A>G	p.Y270C	EX7	18.4%	missense
190006702	PKD1L2	c.4919C>A	p.P1640H	EX29	16.3%	missense
190006702	TP53	c.701A>G	p.Y234C	EX7	39.3%	missense
190006702	AXIN2	c.1652G>A	p.C551Y	EX6	15.0%	missense
190006702	SMARCA4	c.1352delG	p.R451Pfs*50	EX8	39.7%	frameshift
190006813	PTPRD	c.1092G>T	p.E364D	EX21	27.9%	missense
190006813	PAX5	c.47-1G>T	.	IVS1	28.0%	splice-3
190006813	FGFR2	c.626T>C	p.V209A	EX6	18.2%	missense
190006813	TP53	c.536A>T	p.H179L	EX5	65.4%	missense
190006813	SMARCA4	c.2932C>T	p.R978*	EX20	71.9%	nonsense
190006813	ATRX	c.4957-2A>T	.	IVS18	74.3%	splice-3
190006813	LRP1B	c.13439C>A	p.P4480H	EX89	38.3%	missense
190006813	LRP1B	c.7073T>C	p.V2358A	EX43	22.9%	missense
190006813	LRP1B	c.1856G>A	p.G619D	EX12	19.8%	missense
190006813	EGFR	c.2573T>G	p.L858R	EX21	48.6%	missense
190006813	ZNF804B	c.349C>T	p.Q117*	EX3	19.6%	nonsense
190006986	TP53	c.422G>A	p.C141Y	EX5	73.3%	missense
190006986	ERBB2	c.2326delGinsTTAT	p.G776delinsLC	EX20	68.5%	cds-indel
190006986	RUNX1	c.51C>A	p.F17L	EX2	17.7%	missense
190007002	HIST3H3	c.157C>T	p.R53C	EX1E	1.1%	missense
190007002	EGFR	c.2235_2249delGGAATTAAGAGAAGC	p.E746_A750del	EX19	0.6%	cds-del
190007093	ROS1	c.1052C>T	p.A351V	EX10	1.5%	missense
190007093	EGFR	c.2236_2251delGAATTAAGAGAAGCAAinsATAG	p.E746_T751delinsIA	EX19	14.4%	cds-indel
190007093	VIM	c.1081delA	p.T361Lfs*12	EX7	0.9%	frameshift
190007093	ABCC11	c.2320G>A	p.E774K	EX18	1.8%	missense
190007093	TP53	c.595G[2>1]	p.G199Efs*48	EX6	37.7%	frameshift
190007093	CDK12	c.1752G>T	p.L584F	EX2	0.8%	missense
190007093	MED12	c.5163_5186delGCGGTTGCTGCTCTACCACACACA	p.Q1721_T1728del	EX37	30.6%	cds-del
190007286	MDM4	c.650C>G	p.S217*	EX8	8.6%	nonsense
190007286	APC	c.933+1G>A	.	IVS9	3.2%	splice-5
190007286	TP53	c.814G>T	p.V272L	EX8	21.9%	missense
190007286	SMAD4	c.1015T[3>2]	p.F339Lfs*45	EX9	1.3%	frameshift
190007286	EGFR	c.2369C>T	p.T790M	EX20	10.5%	missense
190007286	EGFR	c.2572_2573delCTinsAG	p.L858R	EX21	7.2%	missense
190008057	PBRM1	c.116C>T	p.S39F	EX2	9.9%	missense
190008057	EGFR	c.2235_2249delGGAATTAAGAGAAGC	p.E746_A750del	EX19	63.8%	cds-del
190008057	EGFR	c.3247G>A	p.D1083N	EX27	7.2%	missense
190008057	EGFR	c.3502G>T	p.D1168Y	EX28E	5.6%	missense
190008057	EGFR	c.3511G>A	p.D1171N	EX28E	5.5%	missense
190008057	TP53	c.148_161dupATTGAACAATGGTT	p.F54Lfs*74	EX4	8.8%	frameshift
190008060	EGFR	c.2500G>T	p.V834L	EX21	37.6%	missense
190008060	EGFR	c.2573T>G	p.L858R	EX21	43.0%	missense
190008060	HGF	c.1147TG[2>1]	p.C383*fs*1	EX9	1.9%	frameshift
190008060	HRAS	c.518C>T	p.P173L	EX5E	2.3%	missense
190008060	ARID2	c.2816delA	p.Y939Lfs*24	EX15	12.4%	frameshift
190008060	TP53	c.583A>T	p.I195F	EX6	14.5%	missense
190008060	SMAD4	c.1059C>G	p.Y353*	EX9	2.4%	nonsense
190008060	RBM10	c.1443+2T>C	.	IVS12	20.1%	splice-5
190008060	AR	c.40C>A	p.P14T	EX1	8.6%	missense
190008060	CDKN2C	c.40G>T	p.A14S	EX1	7.2%	missense
190008060	KDR	c.2315C>T	p.A772V	EX16	1.6%	missense
190008060	FBXW7	c.935G>T	p.R312I	EX6	6.8%	missense
190008060	DDR1	c.404G>T	p.R135L	EX6	8.5%	missense
190008060	ICK	c.955C>T	p.P319S	EX10	1.6%	missense
190008060	PARK2	c.449G>T	p.C150F	EX4	5.5%	missense
190008224	MTOR	c.2082G>C	p.Q694H	EX13	0.5%	missense
190008224	TBX15	c.1348C>T	p.Q450*	EX8E	15.7%	nonsense
190008224	FOXP1	c.17G>A	p.G6E	EX2	4.6%	missense
190008224	ZMAT3	c.256_257delCAinsAT	p.Q86M	EX2	0.5%	missense
190008224	FLT4	c.1874A>C	p.E625A	EX13	0.5%	missense
190008224	ARID1B	c.868T>C	p.Y290H	EX1	5.6%	missense
190008224	IKZF1	c.422-1G>A	.	IVS4	2.5%	splice-3
190008224	EGFR	c.2236_2250delGAATTAAGAGAAGCA	p.E746_A750del	EX19	48.0%	cds-del
190008224	EGFR	c.2369C>T	p.T790M	EX20	53.6%	missense
190008224	EGFR	c.2389T>G	p.C797G	EX20	53.4%	missense
190008224	MLL3	c.8984C>G	p.P2995R	EX38	0.7%	missense
190008224	RECQL4	c.1705-2A>T	.	IVS10	0.7%	splice-3
190008224	GAB2	c.605G>T	p.R202I	EX3	5.2%	missense
190008224	TBX3	c.1654G>A	p.G552S	EX7	0.6%	missense
190008224	FLT3	c.1801C>T	p.L601F	EX14	23.1%	missense
190008224	BRCA2	c.3904A>G	p.T1302A	EX11	0.5%	missense
190008224	RB1	c.1548G>A	p.W516*	EX17	36.1%	nonsense
190008224	TP53	c.733G>T	p.G245C	EX7	20.6%	missense
190008224	ERBB2	c.1055_1057delAGGinsGGT	p.E352_V353delinsGL	EX9	0.5%	missense
190008224	AXIN2	c.1579A>C	p.T527P	EX6	1.0%	missense
190008224	STK11	c.262A>C	p.I88L	EX1	1.0%	missense
190008232	NPM1	c.211C>A	p.P71T	EX3	3.2%	missense
190008232	EGFR	c.2573T>G	p.L858R	EX21	6.3%	missense
190008232	FANCM	c.519A>T	p.Q173H	EX2	1.7%	missense
190008232	FANCM	c.2066A>T	p.N689I	EX12	5.8%	missense
190008232	TP53	c.841G>C	p.D281H	EX8	10.3%	missense
190008235	SMARCB1	c.386G>A	p.S129N	EX4	0.4%	missense
190008236	FAT2	c.10256T>A	p.V3419D	EX16	0.6%	missense
190008267	ALK	c.3604G>A	p.G1202R	EX23	26.7%	missense
190008267	LZTS1	c.977G>A	p.R326H	EX2	7.1%	missense
190008267	RBM10	c.496G>A	p.D166N	EX4	23.5%	missense
190008268	RBM10	c.496G>A	p.D166N	EX4	1.6%	missense
190008268	ALK	c.3604G>A	p.G1202R	EX23	1.7%	missense
190008268	PDGFRB	c.1744G>A	p.V582M	EX12	0.5%	missense
190008310	TET2	c.456T[2>4]	p.S153Ffs*3	EX3	0.7%	frameshift
190008312	FBXW7	c.1879G>A	p.V627M	EX12E	1.5%	missense
190008314	FAT1	c.3959A>C	p.Y1320S	EX5	0.5%	missense
190008314	EGFR	c.2237_2257delAATTAAGAGAAGCAACATCTCinsTCT	p.E746_P753delinsVS	EX19	53.2%	cds-indel
190008314	EGFR	c.2369C>T	p.T790M	EX20	39.7%	missense
190008314	EGFR	c.2389T>A	p.C797S	EX20	2.1%	missense
190008314	EGFR	c.2390G>C	p.C797S	EX20	28.1%	missense
190008314	PTPRD	c.2586_2588dupCAA	p.R862_K863insN	EX28	0.7%	cds-ins
190008314	TP53	c.764T>G	p.I255S	EX7	44.9%	missense
190008314	EPS15	c.1420C>G	p.Q474E	EX15	20.4%	missense
190008314	BCL10	c.493T>C	p.F165L	EX3E	0.5%	missense
190008314	ALK	c.2929G[4>3]	p.E978Kfs*2	EX18	35.0%	frameshift
190008319	EGFR	c.2238_2248delATTAAGAGAAGinsGC	p.L747_A750delinsP	EX19	0.5%	cds-indel
190008319	NOTCH3	c.2084C>T	p.P695L	EX13	1.0%	missense
190008333	NRXN1	c.526G>A	p.E176K	EX2	1.9%	missense
190008333	HDAC4	c.3086_3104delGCTGCCTGCAGCGCACAAC	p.R1029Pfs*8	EX26	3.0%	frameshift
190008333	RICTOR	c.4876T>A	p.S1626T	EX36	2.1%	missense
190008333	EGFR	c.2240_2257delTAAGAGAAGCAACATCTC	p.L747_P753delinsS	EX19	21.2%	cds-indel
190008333	EGFR	c.2369C>T	p.T790M	EX20	4.7%	missense
190008333	MLL3	c.100A>T	p.K34*	EX1	2.6%	nonsense
190008333	TMEM132D	c.670G>A	p.V224M	EX2	7.2%	missense
190008333	NF1	c.1078C>G	p.P360A	EX10	2.3%	missense
190008333	DOT1L	c.4353_4373delAGGCGGCGCGGCGTCCTCCGC	p.G1452_A1458del	EX27	2.6%	cds-del
190008336	NFE2L2	c.259C>T	p.Q87*	EX2	7.9%	nonsense
190008336	BARD1	c.688G>T	p.D230Y	EX4	4.2%	missense
190008336	EGFR	c.2573T>G	p.L858R	EX21	57.6%	missense
190008336	EGFR	c.3034G>C	p.D1012H	EX25	59.5%	missense
190008336	JAK2	c.2284-1G>C	.	IVS17	9.6%	splice-3
190008336	CDKN2A	c.77_88delAGGAGGTGCGGG	p.E26_R29del	EX1	6.2%	cds-del
190008384	EGFR	c.2573T>G	p.L858R	EX21	0.8%	missense
190008384	PTPRD	c.18GCT[5>4]	p.L7[6>5]	EX12	0.7%	cds-del
190008394	LRP1B	c.9902C>T	p.P3301L	EX62	1.9%	missense
190008394	EGFR	c.2369C>T	p.T790M	EX20	52.1%	missense
190008394	EGFR	c.2573T>G	p.L858R	EX21	50.5%	missense
190008394	MAP2K4	c.205C>T	p.Q69*	EX2	17.4%	nonsense
190008394	AXIN2	c.2521C>T	p.R841W	EX11E	2.1%	missense
190008429	EGFR	c.2573T>G	p.L858R	EX21	0.7%	missense
190008429	TP53	c.488A>G	p.Y163C	EX5	0.6%	missense
190008429	KDM5C	c.1418G>A	p.G473D	EX11	0.9%	missense
190009147	TP53	c.818G>T	p.R273L	EX8	23.5%	missense
190009147	TP73	c.1061C>T	p.T354M	EX9	0.7%	missense
190009147	CTNNB1	c.95A>G	p.D32G	EX3	7.0%	missense
190009147	EGFR	c.2369C>T	p.T790M	EX20	3.7%	missense
190009147	EGFR	c.2573T>G	p.L858R	EX21	19.8%	missense
190009147	OR4A15	c.616C>G	p.L206V	EX1E	8.1%	missense
190009149	FAT2	c.10783C>T	p.R3595C	EX18	0.6%	missense
190009604	RAD54L	c.1394A>G	p.D465G	EX14	10.5%	missense
190009604	CDKN1A	c.202G>A	p.V68M	EX3	14.1%	missense
190009604	EGFR	c.2310_2311insGGG	p.D770_N771insG	EX20	40.1%	cds-ins
190009604	ATM	c.1499T>C	p.I500T	EX10	9.7%	missense
190009604	ERBB3	c.2218T>G	p.C740G	EX19	1.3%	missense
190009604	POLE	c.4156C>G	p.R1386G	EX33	8.9%	missense
190009604	AXL	c.1729T>C	p.S577P	EX15	0.5%	missense
190009637	FUBP1	c.263A>C	p.Q88P	EX4	2.0%	missense
190009637	EGFR	c.2315_2320dupCCCACG	p.H773_V774insAH	EX20	53.5%	cds-ins
190009637	ABCC11	c.1630G>A	p.G544S	EX12	9.1%	missense
190009637	RARA	c.545C>T	p.P182L	EX5	14.0%	missense
190009637	ATRX	c.3358G>A	p.D1120N	EX9	8.3%	missense
190009643	EGFR	c.2239_2256delTTAAGAGAAGCAACATCTinsCAG	p.L747_S752delinsQ	EX19	0.6%	cds-indel
190009643	PALB2	c.1659C>A	p.H553Q	EX4	1.2%	missense
190009643	TP53	c.989T>C	p.L330P	EX9	1.0%	missense
190009669	CUL3	c.1193A>G	p.K398R	EX8	0.7%	missense
190009669	PC	c.2552C>T	p.T851M	EX19	0.5%	missense
190009710	FCGR1A	c.643A>T	p.K215*	EX5	45.0%	nonsense
190009710	EGFR	c.2237_2253delAATTAAGAGAAGCAACAinsTTGCT	p.E746_T751delinsVA	EX19	10.8%	cds-indel
190009710	PTPRD	c.4432G>A	p.G1478R	EX38	10.7%	missense
190009710	TP53	c.833C>T	p.P278L	EX8	38.5%	missense
190009710	AR	c.2619G>C	p.E873D	EX8E	11.4%	missense
190009855	CDH23	c.3029G>A	p.R1010H	EX26	1.1%	missense
190009855	GRIN2A	c.1255G>A	p.V419M	EX5	0.5%	missense
190009855	MAF	c.544C>T	p.H182Y	EX1E	0.9%	missense
190009855	MAP3K1	c.623G>A	p.R208Q	EX2	0.5%	missense
190009856	FCGR1A	c.664G>T	p.G222C	EX5	28.2%	missense
190009856	XPO1	c.1012G>C	p.E338Q	EX11	14.3%	missense
190009856	EPHA3	c.300G>T	p.K100N	EX3	7.3%	missense
190009856	UBE2D2	c.199-1G>A	.	IVS4	17.7%	splice-3
190009856	ARID1B	c.986C>G	p.A329G	EX1	14.8%	missense
190009856	MLL3	c.13815G>T	p.K4605N	EX52	9.6%	missense
190009856	PTPRD	c.5187G>A	p.W1729*	EX42	4.3%	nonsense
190009856	BRCA2	c.3854A[7>6]	p.N1287Ifs*6	EX11	15.0%	frameshift
190009856	ERCC5	c.3106G>T	p.A1036S	EX15E	21.2%	missense
190009856	CREBBP	c.6944G>T	p.S2315I	EX31E	24.3%	missense
190009856	U2AF1	c.101C>T	p.S34F	EX2	2.6%	missense
190009856	RBM10	c.1258-2A>C	.	IVS10	30.6%	splice-3
190010200	TP73	c.559G>A	p.V187M	EX5	9.4%	missense
190010200	FAT2	c.4025C>T	p.P1342L	EX5	15.3%	missense
190010200	EGFR	c.2573T>G	p.L858R	EX21	41.2%	missense
190010200	MLL	c.3868G>C	p.A1290P	EX7	10.8%	missense
190010200	TP53	c.273G>A	p.W91*	EX4	56.3%	nonsense
190010200	NF1	c.7160G>A	p.R2387K	EX48	16.8%	missense
190010200	BRD4	c.1897G>A	p.V633M	EX10	4.1%	missense
190010201	TP73	c.559G>A	p.V187M	EX5	2.3%	missense
190010201	FAT2	c.4025C>T	p.P1342L	EX5	5.5%	missense
190010201	EGFR	c.2573T>G	p.L858R	EX21	15.5%	missense
190010201	MLL	c.3868G>C	p.A1290P	EX7	3.0%	missense
190010201	TP53	c.273G>A	p.W91*	EX4	14.2%	nonsense
190010201	NF1	c.7160G>A	p.R2387K	EX48	5.7%	missense
190010217	SPTA1	c.2672G>A	p.R891Q	EX19	1.2%	missense
190010217	CBL	c.914T>C	p.I305T	EX6	0.7%	missense
190010227	FOXP1	c.940G>A	p.E314K	EX8	47.7%	missense
190010227	CSF1R	c.2543TCT[2>1]	p.F849del	EX19	5.1%	cds-del
190010227	CARD11	c.1323C>G	p.D441E	EX9	10.9%	missense
190010227	EGFR	c.2573T>G	p.L858R	EX21	87.9%	missense
190010227	MLL	c.3302G>A	p.R1101Q	EX4	2.2%	missense
190010227	CBL	c.650C>A	p.S217Y	EX4	3.3%	missense
190010227	IRS2	c.1781C>T	p.S594L	EX1	2.0%	missense
190010227	TP53	c.444T[2>1]	p.S149Pfs*21	EX5	60.0%	frameshift
190010227	NF1	c.7697C>T	p.S2566L	EX52	5.6%	missense
190010227	KEAP1	c.445G>T	p.E149*	EX2	50.3%	nonsense
190010227	RUNX1	c.362T>G	p.L121R	EX5	1.0%	missense
190010227	NF2	c.1021C>T	p.R341*	EX11	56.8%	nonsense
190010285	JAK1	c.455C>T	p.A152V	EX5	8.6%	missense
190010285	EGFR	c.2239_2256delTTAAGAGAAGCAACATCT	p.L747_S752del	EX19	32.8%	cds-del
190010285	EGFR	c.2369C>T	p.T790M	EX20	18.0%	missense
190010285	MYC	c.1275G>C	p.E425D	EX3E	23.5%	missense
190010285	GATA3	c.1169C>T	p.S390L	EX6E	11.9%	missense
190010285	FANCM	c.401C>T	p.S134L	EX1	27.0%	missense
190010285	TP53	c.422G>A	p.C141Y	EX5	41.9%	missense
190010285	KDM6A	c.917C>T	p.S306F	EX11	47.7%	missense
190010285	KDM6A	c.1213C>A	p.P405T	EX13	83.6%	missense
190010285	KDM6A	c.1367C>G	p.S456*	EX14	70.3%	nonsense
190010321	NTRK1	c.1358C>T	p.P453L	EX12	0.7%	missense
190010360	EGFR	c.2239_2256delTTAAGAGAAGCAACATCT	p.L747_S752del	EX19	0.08%	cds-del
190010579	APC	c.4014G>C	p.Q1338H	EX16E	0.6%	missense
190010579	FAT2	c.4423C>G	p.Q1475E	EX7	0.5%	missense
190010579	DAXX	c.365C>G	p.S122C	EX3	2.9%	missense
190010579	ROS1	c.2907G>T	p.W969C	EX19	3.0%	missense
190010579	CDK13	c.3385A>G	p.I1129V	EX13	2.2%	missense
190010579	CBL	c.1096-2A>G	.	IVS7	3.3%	splice-3
190010579	KRAS	c.35G>C	p.G12A	EX2	1.7%	missense
190010579	ARID2	c.3163G>C	p.G1055R	EX15	1.0%	missense
190010706	NOTCH1	c.1334C>T	p.T445M	EX8	0.5%	missense
190010706	MLL2	c.13964C>T	p.A4655V	EX42	0.5%	missense
190010875	EGFR	c.2582T>A	p.L861Q	EX21	1.3%	missense
190010875	ANKRD11	c.1106A>G	p.K369R	EX9	0.5%	missense
190010877	CYP2C8	c.782G>C	p.R261P	EX5	7.0%	missense
190010877	TBX3	c.1398G>T	p.K466N	EX7	8.3%	missense
190010877	ABCC11	c.3712C>G	p.P1238A	EX27	8.9%	missense
190010877	TP53	c.461G>T	p.G154V	EX5	18.9%	missense
190010877	SMAD2	c.1198C>G	p.Q400E	EX10	0.6%	missense
190010877	SMARCB1	c.470G>T	p.G157V	EX4	12.2%	missense
190010877	FLG	c.8556G>T	p.R2852S	EX3E	2.5%	missense
190010877	NFE2L2	c.235G>A	p.E79K	EX2	7.9%	missense
190010877	FAT1	c.4184-1G>T	.	IVS6	12.0%	splice-3
190010877	HOXA3	c.380C>T	p.P127L	EX3	13.7%	missense
190010877	MLL3	c.13312G>A	p.E4438K	EX52	5.2%	missense
190010877	CSMD3	c.11039_11040delCCinsAA	p.P3680Q	EX71E	15.2%	missense
190010877	CDKN2A	c.298_313delGCCGGGGCGCGGCTGG	p.A100Tfs*41	EX2	5.5%	frameshift
190010877	RET	c.1789G>T	p.G597W	EX10	7.2%	missense
190010878	FLG	c.8556G>T	p.R2852S	EX3E	4.1%	missense
190010878	NFE2L2	c.235G>A	p.E79K	EX2	4.2%	missense
190010878	NFE2L2	c.85G>C	p.D29H	EX2	4.4%	missense
190010878	CASP8	c.1176C>G	p.I392M	EX8	3.9%	missense
190010878	FAT1	c.4184-1G>T	.	IVS6	9.7%	splice-3
190010878	HOXA3	c.380C>T	p.P127L	EX3	14.4%	missense
190010878	CSMD3	c.11039_11040delCCinsAA	p.P3680Q	EX71E	9.2%	missense
190010878	CDKN2A	c.298_313delGCCGGGGCGCGGCTGG	p.A100Tfs*41	EX2	8.0%	frameshift
190010878	RET	c.1789G>T	p.G597W	EX10	7.8%	missense
190010878	CYP2C8	c.782G>C	p.R261P	EX5	9.8%	missense
190010878	TBX3	c.1398G>T	p.K466N	EX7	9.7%	missense
190010878	IGF1R	c.346G>A	p.A116T	EX2	2.0%	missense
190010878	ABCC11	c.3712C>G	p.P1238A	EX27	8.2%	missense
190010878	TP53	c.461G>T	p.G154V	EX5	10.3%	missense
190010878	SMARCB1	c.470G>T	p.G157V	EX4	8.9%	missense
190010878	CYP2D6	c.482G>C	p.C161S	EX3	2.5%	missense
190010882	EPHB6	c.797C>T	p.A266V	EX7	0.3%	missense
190010894	NOTCH2	c.677C>T	p.A226V	EX4	0.5%	missense
190010900	EGFR	c.2573T>G	p.L858R	EX21	2.7%	missense
190010900	TP53	c.202G>T	p.E68*	EX4	0.5%	nonsense
190010900	CIC	c.4643C>A	p.A1548D	EX20E	0.5%	missense
190010901	PARK2	c.728A>G	p.D243G	EX6	16.9%	missense
190010901	EGFR	c.2573T>G	p.L858R	EX21	81.6%	missense
190010901	TP53	c.202G>T	p.E68*	EX4	96.4%	nonsense
190010902	CDKN1A	c.458C>G	p.S153C	EX4E	7.6%	missense
190010902	EGFR	c.323G>A	p.R108K	EX3	27.7%	missense
190010902	EGFR	c.2156G>C	p.G719A	EX18	30.2%	missense
190010902	HGF	c.98G>A	p.R33K	EX2	18.1%	missense
190010902	TBX3	c.1318G>T	p.A440S	EX7	2.5%	missense
190010902	TP53	c.405C>G	p.C135W	EX5	25.9%	missense
190010902	CHEK2	c.1447C>G	p.H483D	EX13	17.5%	missense
190010908	IL7R	c.738C>A	p.S246R	EX6	4.2%	missense
190010908	EGFR	c.2369C>T	p.T790M	EX20	9.5%	missense
190010908	EGFR	c.2390G>C	p.C797S	EX20	6.0%	missense
190010908	EGFR	c.2573T>G	p.L858R	EX21	38.8%	missense
190010908	EGFR	c.2677C>T	p.H893Y	EX22	39.7%	missense
190010908	MLL2	c.5579C>T	p.P1860L	EX25	5.1%	missense
190010908	MLL2	c.542C>T	p.S181F	EX5	8.8%	missense
190010908	TP53	c.452C>A	p.P151H	EX5	15.5%	missense
190010912	NPM1	c.211C>A	p.P71T	EX3	0.5%	missense
190010912	EGFR	c.2369C>T	p.T790M	EX20	0.2%	missense
190010912	EGFR	c.2573T>G	p.L858R	EX21	1.0%	missense
190010912	MET	c.655C>A	p.L219I	EX2	0.5%	missense
190010912	FANCM	c.519A>T	p.Q173H	EX2	0.6%	missense
190010912	TP53	c.841G>C	p.D281H	EX8	2.5%	missense
190010994	EPS15	c.1420C>G	p.Q474E	EX15	16.3%	missense
190010994	ALK	c.2929G[4>3]	p.E978Kfs*2	EX18	35.2%	frameshift
190010994	FAT1	c.3959A>C	p.Y1320S	EX5	0.7%	missense
190010994	EGFR	c.2237_2257delAATTAAGAGAAGCAACATCTCinsTCT	p.E746_P753delinsVS	EX19	50.3%	cds-indel
190010994	EGFR	c.2369C>T	p.T790M	EX20	38.8%	missense
190010994	EGFR	c.2389T>A	p.C797S	EX20	1.7%	missense
190010994	EGFR	c.2390G>C	p.C797S	EX20	29.8%	missense
190010994	MLL3	c.11315C>A	p.S3772*	EX43	0.8%	nonsense
190010994	TP53	c.764T>G	p.I255S	EX7	36.1%	missense
190011019	MTOR	c.2045G>A	p.R682H	EX13	16.0%	missense
190011019	FLG	c.8540C>A	p.S2847*	EX3E	2.8%	nonsense
190011019	SPTA1	c.6631C>A	p.R2211S	EX48	5.3%	missense
190011019	XPO1	c.2905AAC[2>1]	p.N969_N970delinsN	EX23	2.5%	cds-indel
190011019	LRP1B	c.11411C>A	p.T3804N	EX75	3.8%	missense
190011019	LRP1B	c.9619C>A	p.H3207N	EX60	32.2%	missense
190011019	LRP1B	c.1811T>C	p.I604T	EX12	34.5%	missense
190011019	TET2	c.343G>A	p.D115N	EX3	9.2%	missense
190011019	IRF2	c.34C>A	p.L12M	EX2	37.4%	missense
190011019	MSH3	c.1348G>T	p.D450Y	EX9	27.0%	missense
190011019	FAT2	c.4783C>A	p.L1595M	EX8	21.4%	missense
190011019	DUSP22	c.272_273delGGinsT	p.G91Vfs*6	EX6	15.2%	frameshift
190011019	ROS1	c.4540A>G	p.I1514V	EX28	31.2%	missense
190011019	CARD11	c.2104G>A	p.E702K	EX16	14.9%	missense
190011019	HGF	c.2165C>T	p.T722I	EX18E	6.5%	missense
190011019	GRM3	c.1300T>A	p.Y434N	EX3	11.8%	missense
190011019	POT1	c.891G>T	p.L297F	EX11	11.3%	missense
190011019	PREX2	c.2305C>T	p.Q769*	EX21	6.5%	nonsense
190011019	CDKN2A	c.280_302delCTGGTGGTGCTGCACCGGGCCGG	p.L94Gfs*18	EX2	6.2%	frameshift
190011019	NTRK2	c.1651C>T	p.R551*	EX17	5.1%	nonsense
190011019	NTRK2	c.2176G>T	p.G726C	EX20	27.1%	missense
190011019	NOTCH1	c.3520G>T	p.G1174C	EX22	22.6%	missense
190011019	GATA3	c.1195C>A	p.H399N	EX6E	33.1%	missense
190011019	OR5L2	c.158C>A	p.S53Y	EX1E	22.2%	missense
190011019	FGF3	c.445G>T	p.A149S	EX3E	72.6%	missense
190011019	ATM	c.1924G>C	p.E642Q	EX13	10.4%	missense
190011019	ROBO3	c.3749G>A	p.R1250Q	EX25	7.4%	missense
190011019	IRS2	c.3044C>G	p.P1015R	EX1	12.6%	missense
190011019	NFATC4	c.2623C>T	p.R875W	EX10E	1.9%	missense
190011019	FANCM	c.4056G>T	p.K1352N	EX14	7.5%	missense
190011019	SLX4	c.1538G[3>2]	p.E514Kfs*23	EX7	19.3%	frameshift
190011019	ABCC11	c.1802C>T	p.A601V	EX13	25.1%	missense
190011019	TP53	c.733G>T	p.G245C	EX7	21.6%	missense
190011019	NF1	c.5605G>T	p.G1869C	EX38	34.2%	missense
190011019	CDK12	c.965G>T	p.R322L	EX1	11.1%	missense
190011019	TOP2A	c.4132G>T	p.D1378Y	EX32	28.0%	missense
190011019	MEF2B	c.658_659delGGinsTT	p.G220L	EX6	32.1%	missense
190011019	KDM5C	c.3898G>A	p.D1300N	EX23	13.0%	missense
190011019	ATRX	c.1318G>T	p.E440*	EX9	41.1%	nonsense
190011021	PPM1D	c.1654C>T	p.R552*	EX6E	1.1%	nonsense
190011325	MSH3	c.976T[4>3]	p.S327Pfs*4	EX6	0.6%	frameshift
190011340	LRP1B	c.3685G>A	p.E1229K	EX23	12.8%	missense
190011340	PDGFRB	c.1998C>A	p.N666K	EX14	6.2%	missense
190011340	ARID1B	c.3341C[3>2]	p.Q1115Rfs*15	EX12	3.5%	frameshift
190011340	ARID1B	c.5783A>T	p.E1928V	EX20E	5.5%	missense
190011340	EGFR	c.865G>A	p.A289T	EX7	17.6%	missense
190011340	EGFR	c.2573T>G	p.L858R	EX21	16.3%	missense
190011340	ARID2	c.5457T>G	p.N1819K	EX21E	1.9%	missense
190011340	FOXA1	c.1292C>G	p.S431C	EX2E	5.7%	missense
190011340	TP53	c.515_518delTTGT	p.V172Gfs*74	EX5	19.1%	frameshift
190011340	NCOR1	c.5633T>G	p.V1878G	EX37	1.7%	missense
190011340	NOTCH3	c.6726C>A	p.H2242Q	EX33E	5.6%	missense
190011342	MAP3K1	c.3455A>C	p.E1152A	EX14	5.7%	missense
190011342	EGFR	c.828G>T	p.Q276H	EX7	1.8%	missense
190011342	EGFR	c.2573T>G	p.L858R	EX21	51.9%	missense
190011342	EGR3	c.1042C>T	p.R348C	EX2E	1.2%	missense
190011342	TP53	c.469G>T	p.V157F	EX5	11.9%	missense
190011343	EGFR	c.2573T>G	p.L858R	EX21	2.4%	missense
190011343	TP53	c.659A>G	p.Y220C	EX6	0.9%	missense
190011343	TP53	c.469G>T	p.V157F	EX5	0.9%	missense
190011343	ERCC1	c.260C>T	p.T87M	EX3	0.6%	missense
190011343	ASXL1	c.1253C>A	p.T418N	EX12	0.5%	missense
190011646	TGFBR2	c.1618G>T	p.E540*	EX8E	1.7%	nonsense
190011646	EGFR	c.2573T>G	p.L858R	EX21	1.3%	missense
190011646	EGFR	c.2618G>A	p.G873E	EX21	1.3%	missense
190011646	MLL2	c.3599T>A	p.I1200N	EX11	2.9%	missense
190011646	BLM	c.2942G>A	p.G981E	EX15	1.4%	missense
190011646	CDH1	c.2569C>G	p.Q857E	EX16E	1.3%	missense
190011646	FANCA	c.964C>T	p.H322Y	EX11	0.6%	missense
190011646	SMARCA4	c.724C>T	p.P242S	EX4	2.0%	missense
190011646	ERCC1	c.628G>C	p.E210Q	EX7	1.5%	missense
190011646	KDM6A	c.2117C>T	p.S706L	EX17	0.6%	missense
190011646	FAM123B	c.2437G>A	p.D813N	EX2E	1.3%	missense
190011688	CDKN2A	c.293A>C	p.H98P	EX2	55.4%	missense
190011688	TP53	c.738_751delGAACCGGAGGCCCA	p.M246Ifs*13	EX7	64.2%	frameshift
190011688	LRP1B	c.11000G>T	p.C3667F	EX71	2.0%	missense
190011688	EGFR	c.2237_2255delAATTAAGAGAAGCAACATCinsT	p.E746_S752delinsV	EX19	59.4%	cds-indel
190011688	HGF	c.297C>A	p.F99L	EX3	6.8%	missense
190011720	EGFR	c.2239_2251delTTAAGAGAAGCAAinsC	p.L747_T751delinsP	EX19	29.0%	cds-indel
190011720	EGFR	c.2369C>T	p.T790M	EX20	16.2%	missense
190011720	AKT3	c.1349A[5>4]	p.K451Nfs*55	EX12	18.4%	frameshift
190011720	PDGFRA	c.3118C>G	p.H1040D	EX22	11.4%	missense
190011720	TP53	c.843C>A	p.D281E	EX8	49.2%	missense
190011720	NCOR1	c.1453G>T	p.E485*	EX14	15.5%	nonsense
190011720	AR	c.2261C>A	p.S754Y	EX5	3.9%	missense
190011747	EGFR	c.2573T>G	p.L858R	EX21	8.1%	missense
190011747	GRM3	c.504G>T	p.Q168H	EX3	1.6%	missense
190011747	BRAF	c.1799T>A	p.V600E	EX15	1.6%	missense
190011747	IFITM3	c.11C>T	p.T4I	EX1	4.2%	missense
190011747	TP53	c.946C[4>3]	p.Q317Sfs*28	EX9	5.2%	frameshift
190011747	SMARCA4	c.4682G>A	p.R1561Q	EX33	1.6%	missense
190011747	BCOR	c.1544G>A	p.S515N	EX4	2.5%	missense
190011877	CTNNB1	c.97T>G	p.S33A	EX3	15.6%	missense
190011877	CBLB	c.1811_1817delTTGTGGG	p.L604Hfs*5	EX12	28.2%	frameshift
190011877	PIK3CA	c.317G>T	p.G106V	EX2	3.4%	missense
190011877	EGFR	c.2573T>G	p.L858R	EX21	27.9%	missense
190011877	CDH23	c.7168C>A	p.L2390M	EX51	11.4%	missense
190011877	MED12	c.2179G>A	p.D727N	EX15	22.2%	missense
190012045	IL7R	c.826C>A	p.L276I	EX7	1.5%	missense
190012045	CDKN1A	c.251G>A	p.R84Q	EX3	1.1%	missense
190012045	CDKN1A	c.319G>A	p.E107K	EX3	1.4%	missense
190012045	CDKN1A	c.382G>A	p.E128K	EX3	1.3%	missense
190012045	EGFR	c.2573T>G	p.L858R	EX21	3.1%	missense
190012045	EGFR	c.3511G>A	p.D1171N	EX28E	1.3%	missense
190012045	GAB2	c.1054C>G	p.P352A	EX4	0.8%	missense
190012045	MLL2	c.7229G>A	p.R2410Q	EX31	1.2%	missense
190012045	MAF	c.544C>T	p.H182Y	EX1E	0.8%	missense
190012045	TP53	c.818G>T	p.R273L	EX8	1.7%	missense
190012045	RBM10	c.212G>A	p.R71H	EX2	2.6%	missense
190012105	EGFR	c.2235_2249delGGAATTAAGAGAAGC	p.E746_A750del	EX19	6.7%	cds-del
190012105	RB1	c.1413_1421+17delAAATTTTAGGTAAATTTTTTACTTTT	.	EX15-IVS15	5.6%	span
190012105	TP53	c.517G>T	p.V173L	EX5	12.1%	missense
190012107	LATS1	c.2089A>G	p.R697G	EX5	0.4%	missense
190012125	HIST1H1C	c.444G>T	p.K148N	EX1E	6.8%	missense
190012125	PTEN	c.325delG	p.D109Tfs*4	EX5	8.7%	frameshift
190012125	ATM	c.7181C>T	p.S2394L	EX49	18.8%	missense
190012125	EIF1AX	c.406G>A	p.D136N	EX6	10.0%	missense
190012125	EGFR	c.2239_2248delinsC	p.L747_A750delinsP	EX19	7.6%	cds-indel
190013581	ALK	c.3522C>G	p.F1174L	EX23	4.6%	missense
190013581	APC	c.3101A>T	p.E1034V	EX16E	6.0%	missense
190013581	TBX3	c.553T>G	p.Y185D	EX2	7.7%	missense
190013581	TP53	c.742C>T	p.R248W	EX7	8.1%	missense
190013581	KEAP1	c.1135G>A	p.G379S	EX3	7.7%	missense
190013595	LZTS1	c.976C>T	p.R326C	EX2	0.6%	missense
190013595	GNAS	c.601C>T	p.R201C	EX8	0.8%	missense
190013611	LRP1B	c.7158A>C	p.K2386N	EX43	0.8%	missense
190013611	FAT1	c.13045G>C	p.E4349Q	EX26	0.6%	missense
190013611	ICK	c.987AC[4>3]	p.R332Nfs*64	EX10	0.7%	frameshift
190013611	MLL3	c.13314G>T	p.E4438D	EX52	0.5%	missense
190013611	ATM	c.6437G>T	p.S2146I	EX44	1.4%	missense
190013611	TP53	c.645_647dupTGT	p.V216[3>4]	EX6	19.8%	cds-ins
190013611	MAP2K4	c.814C>T	p.P272S	EX8	22.0%	missense
190013611	FLCN	c.1576A>T	p.S526C	EX14E	0.6%	missense
190013643	WNT5A	c.326G>A	p.R109Q	EX3	5.9%	missense
190013643	EGFR	c.2235_2249delGGAATTAAGAGAAGC	p.E746_A750del	EX19	16.3%	cds-del
190013643	RECQL4	c.1384T>G	p.L462V	EX7	2.1%	missense
190013643	KRAS	c.35G>A	p.G12D	EX2	9.5%	missense
190013643	KRAS	c.34G>T	p.G12C	EX2	0.9%	missense
190013643	MLL2	c.7379G>T	p.R2460L	EX31	0.5%	missense
190013655	SPRR3	c.344T>A	p.I115N	EX3E	4.4%	missense
190013655	ALK	c.4573A>G	p.K1525E	EX29E	1.6%	missense
190013655	EGFR	c.2235_2249delGGAATTAAGAGAAGC	p.E746_A750del	EX19	20.6%	cds-del
190013655	JAK2	c.2191A>C	p.N731H	EX17	4.3%	missense
190013655	ATM	c.9000G>C	p.Q3000H	EX63E	16.5%	missense
190013655	GRIN2A	c.3970T>A	p.F1324I	EX13E	1.0%	missense
190013655	TP53	c.79C[2>1]	p.P27Lfs*17	EX3	26.5%	frameshift
190013716	DDR2	c.1635G>T	p.M545I	EX13	18.5%	missense
190013716	ERBB4	c.2060G>A	p.R687K	EX17	2.0%	missense
190013716	EPHA5	c.2689C>A	p.L897M	EX16	24.2%	missense
190013716	FAT1	c.5958G[2>1]	p.V1987*fs*1	EX10	7.0%	frameshift
190013716	APC	c.4639G>C	p.E1547Q	EX16E	7.5%	missense
190013716	ROS1	c.353G>A	p.R118Q	EX5	45.4%	missense
190013716	HGF	c.1486delG	p.V496*fs*1	EX13	22.3%	frameshift
190013716	MLL3	c.12101C>T	p.S4034F	EX47	9.8%	missense
190013716	EPPK1	c.7097G>C	p.G2366A	EX1E	7.4%	missense
190013716	FANCG	c.422G>T	p.R141L	EX4	39.7%	missense
190013716	WT1	c.917G>C	p.W306S	EX4	39.0%	missense
190013716	MAML2	c.2887G>T	p.A963S	EX5E	22.2%	missense
190013716	KRAS	c.35G>C	p.G12A	EX2	53.4%	missense
190013716	FANCM	c.3295C>T	p.R1099C	EX14	28.0%	missense
190013716	AXIN1	c.1949G>T	p.G650V	EX7	26.5%	missense
190013716	PALB2	c.2315A>G	p.D772G	EX5	27.5%	missense
190013716	TP53	c.721T>G	p.S241A	EX7	43.8%	missense
190013716	POLD1	c.1999C>T	p.R667W	EX16	3.5%	missense
190013716	AURKA	c.478G>C	p.A160P	EX5	11.7%	missense
190013768	EGFR	c.2573T>G	p.L858R	EX21	4.9%	missense
190014013	LRP1B	c.9938G>T	p.C3313F	EX62	19.9%	missense
190014013	CADM2	c.540T>A	p.N180K	EX5	27.8%	missense
190014013	KIT	c.164G>T	p.R55M	EX2	29.2%	missense
190014013	APC	c.4661A[6>7]	p.T1556Nfs*3	EX16E	21.9%	frameshift
190014013	PRKDC	c.8226G>A	p.M2742I	EX60	17.9%	missense
190014013	PTPRD	c.2581G>A	p.G861S	EX28	18.5%	missense
190014013	MLL2	c.7559G>T	p.R2520L	EX31	18.7%	missense
190014013	MLL2	c.3841G>T	p.G1281*	EX11	24.0%	nonsense
190014013	RB1	c.1095_1107delGGTGAATGTAATT	p.E365Dfs*11	EX11	13.7%	frameshift
190014013	FANCM	c.3655G>A	p.D1219N	EX14	18.7%	missense
190014013	ABCC11	c.1432G>A	p.E478K	EX11	0.5%	missense
190014013	TP53	c.98C[5>3]	p.P34Lfs*8	EX4	24.3%	frameshift
190014013	BTK	c.788A>G	p.Y263C	EX9	51.1%	missense
190014150	RHOA	c.268G>C	p.D90H	EX3	0.8%	missense
190014150	RHOA	c.226G>C	p.D76H	EX3	1.0%	missense
190014150	MST1R	c.850A>T	p.S284C	EX1	0.5%	missense
190014150	PIK3CA	c.1624G>A	p.E542K	EX10	1.8%	missense
190014150	EGFR	c.2240_2254delTAAGAGAAGCAACAT	p.L747_T751del	EX19	6.1%	cds-del
190014150	EGFR	c.2369C>T	p.T790M	EX20	9.2%	missense
190014150	PTPRD	c.2619C>A	p.F873L	EX28	2.3%	missense
190014150	RB1	c.22A>T	p.K8*	EX1	4.1%	nonsense
190014150	TP53	c.452C>G	p.P151R	EX5	5.6%	missense
190014150	CCNE1	c.641C>T	p.A214V	EX8	0.5%	missense
190014156	NTRK1	c.2056C>T	p.R686C	EX16	12.0%	missense
190014156	ELF3	c.112G>A	p.D38N	EX2	13.4%	missense
190014156	EGFR	c.2389T>A	p.C797S	EX20	4.2%	missense
190014156	ATM	c.2584C>T	p.P862S	EX17	20.9%	missense
190014156	EGFR	c.2239_2248delinsC	p.L747_A750delinsP	EX19	13.6%	cds-indel
190014179	ARID1A	c.4468G>A	p.E1490K	EX18	0.6%	missense
190014179	PDGFRA	c.2851G>A	p.E951K	EX21	2.9%	missense
190014179	FLNC	c.58G>A	p.E20K	EX1	4.0%	missense
190014179	BRAF	c.1048G>C	p.D350H	EX8	8.4%	missense
190014179	PTPRD	c.2957C>T	p.P986L	EX28	2.6%	missense
190014179	TAF1L	c.4324C>G	p.R1442G	EX1E	6.7%	missense
190014179	ABL1	c.2193G>C	p.W731C	EX11E	5.3%	missense
190014179	MLL	c.9921G>T	p.Q3307H	EX27	1.1%	missense
190014179	FGF14	c.598C>G	p.H200D	EX4	2.1%	missense
190014179	CREBBP	c.5735C>T	p.S1912L	EX31E	1.2%	missense
190014179	TP53	c.413C>T	p.A138V	EX5	6.6%	missense
190014179	BCOR	c.1735G>A	p.D579N	EX4	1.5%	missense
190014179	KDM5C	c.2407G>A	p.E803K	EX17	2.7%	missense
190014190	MED12	c.5197C>G	p.R1733G	EX37	0.5%	missense
190014196	EGFR	c.2235_2249delGGAATTAAGAGAAGC	p.E746_A750del	EX19	40.2%	cds-del
190014196	TP53	c.584T>C	p.I195T	EX6	25.0%	missense
190014196	PIK3R2	c.1117G>A	p.G373R	EX10	11.2%	missense
190014226	LRP1B	c.13262G>T	p.W4421L	EX87	5.8%	missense
190014226	MCC	c.3059A>T	p.*1020Lfs*?	EX19E	21.7%	stop-loss
190014226	ROS1	c.6094G>A	p.G2032R	EX38	21.1%	missense
190014226	PREX2	c.787C>T	p.R263W	EX7	39.0%	missense
190014226	MYC	c.271_291delGCGGTCACACCCTTCTCCCTT	p.A91_L97del	EX2	11.2%	cds-del
190014445	DDR2	c.2527C>T	p.Q843*	EX18E	3.6%	nonsense
190014445	PARP1	c.1056_1057insG	p.Q353Afs*36	EX8	5.6%	frameshift
190014445	FANCD2	c.1217A>G	p.K406R	EX15	53.9%	missense
190014445	CTNNB1	c.110C>T	p.S37F	EX3	28.3%	missense
190014445	PDGFRA	c.2875A>T	p.K959*	EX21	29.6%	nonsense
190014445	ARAP3	c.1537G>A	p.D513N	EX10	0.8%	missense
190014445	FGFR4	c.757G>C	p.A253P	EX7	0.6%	missense
190014445	FGFR4	c.2180A>G	p.H727R	EX17	38.0%	missense
190014445	EGFR	c.1157C>T	p.P386L	EX10	1.2%	missense
190014445	ATM	c.5279T>C	p.M1760T	EX35	20.2%	missense
190014445	KRAS	c.38G>A	p.G13D	EX2	27.4%	missense
190014445	IGF1R	c.-50-u6_-49delTTTTTTTT	.	.-EX1	10.4%	span
190014445	GRIN2A	c.1837T>G	p.F613V	EX9	20.1%	missense
190014445	ROCK1	c.3211G>A	p.A1071T	EX27	37.7%	missense
190014445	SMAD2	c.288G>A	p.W96*	EX3	1.4%	nonsense
190014445	SERPINB4	c.613-1G>C	.	IVS6	37.6%	splice-3
190014445	STK11	c.375-2A>T	.	IVS2	55.9%	splice-3
190014445	KEAP1	c.679C>T	p.Q227*	EX3	57.5%	nonsense
190014445	BCR	c.3238C>T	p.R1080C	EX19	18.4%	missense
190014445	STAG2	c.3277_3277+1delAGinsTT	.	EX30-IVS30	0.9%	span
190014445	MPL	c.1146T[3>2]	p.F383Sfs*113	EX7	5.7%	frameshift
190014445	JUN	c.34G>A	p.D12N	EX1E	30.3%	missense
190014456	RPTOR	c.2866C>T	p.Q956*	EX24	0.3%	nonsense
190014499	AKT3	c.1298G>A	p.R433K	EX12	0.7%	missense
190014499	MSH6	c.3254C[8>7]	p.F1088Sfs*2	EX5	22.9%	frameshift
190014499	HDAC4	c.2697C[7>6]	p.M902Wfs*55	EX22	22.8%	frameshift
190014499	MLH1	c.110A>C	p.E37A	EX1	24.7%	missense
190014499	CTNNB1	c.122C>T	p.T41I	EX3	28.5%	missense
190014499	MST1R	c.2459A>C	p.E820A	EX10	1.1%	missense
190014499	SUCLG2	c.842A>T	p.E281V	EX8	0.7%	missense
190014499	SPSB4	c.673C>T	p.R225C	EX2	0.7%	missense
190014499	ATR	c.2311A[10>9]	p.I774Yfs*5	EX10	22.8%	frameshift
190014499	PIK3CA	c.1033A>G	p.N345D	EX5	25.5%	missense
190014499	BCL6	c.1684G>A	p.A562T	EX7	4.7%	missense
190014499	FAT2	c.2650G>A	p.E884K	EX1	0.9%	missense
190014499	ROS1	c.6797C>T	p.T2266M	EX43E	1.9%	missense
190014499	CDK13	c.2608T>C	p.Y870H	EX8	13.1%	missense
190014499	EGFR	c.185T>G	p.L62R	EX2	18.4%	missense
190014499	EGFR	c.2369C>T	p.T790M	EX20	19.0%	missense
190014499	EGFR	c.2573T>G	p.L858R	EX21	17.1%	missense
190014499	CUX1	c.3059A>G	p.Q1020R	EX19	1.0%	missense
190014499	RINT1	c.1382T>C	p.V461A	EX10	0.7%	missense
190014499	EZH2	c.839C>T	p.S280F	EX8	0.8%	missense
190014499	MLL3	c.1127C>T	p.T376I	EX8	2.4%	missense
190014499	RUNX1T1	c.791G>A	p.R264H	EX6	0.5%	missense
190014499	UBR5	c.8312G>A	p.R2771Q	EX59E	0.6%	missense
190014499	RXRA	c.452G>T	p.S151I	EX4	1.6%	missense
190014499	NOTCH1	c.1717G>A	p.D573N	EX11	1.3%	missense
190014499	PTEN	c.389G>A	p.R130Q	EX5	2.0%	missense
190014499	PTEN	c.570_572dupAGT	p.V191dup	EX6	0.7%	cds-ins
190014499	RAD51B	c.476G>A	p.R159H	EX6	0.7%	missense
190014499	AXIN1	c.527T>G	p.L176R	EX2	0.8%	missense
190014499	TSC2	c.2608G>A	p.A870T	EX23	3.2%	missense
190014499	CBFB	c.451C>T	p.R151C	EX5	22.9%	missense
190014499	ZFHX3	c.10223C>T	p.P3408L	EX10E	2.2%	missense
190014499	NF1	c.2525G>A	p.G842D	EX21	1.8%	missense
190014499	SMARCA4	c.929G>A	p.R310H	EX6	20.6%	missense
190014499	AXL	c.190C>G	p.P64A	EX2	21.9%	missense
190014499	EP300	c.2182C>T	p.R728W	EX12	0.7%	missense
190014499	KDM5C	c.419G>A	p.R140H	EX4	16.4%	missense
190014499	BTK	c.245G>C	p.R82T	EX4	16.2%	missense
190014499	GPC3	c.1434G>A	p.M478I	EX7	0.6%	missense
190014516	TET2	c.3482G>C	p.R1161T	EX4	0.9%	missense
190014516	FAT1	c.9077C>T	p.T3026I	EX12	1.7%	missense
190014516	EGFR	c.2126A>G	p.E709G	EX18	3.4%	missense
190014516	EGFR	c.2573T>G	p.L858R	EX21	3.4%	missense
190014516	RET	c.1792G>A	p.E598K	EX10	1.2%	missense
190014516	GAB2	c.391G>A	p.V131I	EX3	1.2%	missense
190014516	RB1	c.1474G>A	p.E492K	EX16	0.9%	missense
190014516	FRMPD4	c.3400C>A	p.P1134T	EX16	0.7%	missense
190014850	ABL2	c.2927G>A	p.R976Q	EX12E	1.2%	missense
190014850	EGFR	c.2236_2250delGAATTAAGAGAAGCA	p.E746_A750del	EX19	47.6%	cds-del
190014850	EPHB6	c.1621G>A	p.E541K	EX11	1.0%	missense
190014850	FANCG	c.556C>T	p.P186S	EX5	20.5%	missense
190014850	MAF	c.1100C>T	p.S367F	EX1E	32.1%	missense
190014850	TP53	c.844C>T	p.R282W	EX8	44.9%	missense
190014850	GNAS	c.167T>C	p.I56T	EX2	27.5%	missense
190014850	MED12	c.6295C>T	p.Q2099*	EX43	45.7%	nonsense
190014978	MDC1	c.4795T>G	p.C1599G	EX10	1.9%	missense
190014986	ALK	c.1756G>A	p.A586T	EX9	0.5%	missense
190014986	H3F3C	c.228G>C	p.Q76H	EX1E	0.5%	missense
190014986	PABPC3	c.68C>A	p.T23N	EX1E	0.6%	missense
190014986	IGF1R	c.3323G>T	p.S1108I	EX18	0.6%	missense
190014986	TP53	c.743G>T	p.R248L	EX7	0.8%	missense
190014986	STAT3	c.1085T>G	p.L362R	EX11	0.6%	missense
190014986	KEAP1	c.1477G>A	p.E493K	EX4	0.7%	missense
190014986	NCAM2	c.1481-1G>T	.	IVS11	0.6%	splice-3
190014997	EGFR	c.2235_2249delGGAATTAAGAGAAGC	p.E746_A750del	EX19	1.2%	cds-del
190014997	EGFR	c.2369C>T	p.T790M	EX20	1.0%	missense
190014997	EGFR	c.2389T>A	p.C797S	EX20	0.8%	missense
190014997	KDM5A	c.3308A>G	p.K1103R	EX22	0.7%	missense
190014997	BRCA2	c.2948C>T	p.P983L	EX11	0.7%	missense
190014997	NFKBIA	c.870CA[2>1]	p.T291Rfs*15	EX5	1.2%	frameshift
190014997	TP53	c.571C[2>1]	p.P191Lfs*56	EX6	0.7%	frameshift
190015013	DPYD	c.1688C>G	p.A563G	EX13	12.0%	missense
190015013	BAP1	c.2057G>A	p.G686D	EX17E	9.5%	missense
190015013	EPHB1	c.1105A>T	p.S369C	EX5	13.9%	missense
190015013	FANCE	c.1201G>A	p.A401T	EX6	11.2%	missense
190015013	EGFR	c.2573T>G	p.L858R	EX21	78.8%	missense
190015013	TP53	c.581T>G	p.L194R	EX6	55.5%	missense
190015013	NF1	c.5212T>A	p.S1738T	EX37	10.8%	missense
190015013	AXIN2	c.1718G>T	p.S573I	EX7	23.1%	missense
190015013	ASXL1	c.188_195delATTCAAGA	p.N63Rfs*8	EX4	30.6%	frameshift
190015013	RBM10	c.2372G>A	p.R791Q	EX20	11.8%	missense
190015013	ATRX	c.4451T>G	p.L1484R	EX15	8.4%	missense
190015013	TRPC5	c.1700C>T	p.T567M	EX6	11.4%	missense
190015032	TNFRSF14	c.558_559insAGG	p.S186_W187insR	EX6	2.6%	cds-ins
190015032	EGFR	c.2235_2249delGGAATTAAGAGAAGC	p.E746_A750del	EX19	0.6%	cds-del
190015164	EGFR	c.2303G>T	p.S768I	EX20	36.4%	missense
190015164	EGFR	c.2573T>G	p.L858R	EX21	46.8%	missense
190015164	EPHB6	c.911G>T	p.G304V	EX7	14.4%	missense
190015164	CREBBP	c.5278C>T	p.Q1760*	EX31E	26.4%	nonsense
190015164	TP53	c.994-1G>A	.	IVS9	38.4%	splice-3
190015164	RPS6KB1	c.1459A>G	p.T487A	EX15E	21.9%	missense
190015164	SMARCB1	c.1130G>A	p.R377H	EX9E	26.7%	missense
190015180	HDAC4	c.2656G>A	p.V886M	EX22	25.1%	missense
190015180	EGFR	c.2573T>G	p.L858R	EX21	66.3%	missense
190015180	TP53	c.451C>T	p.P151S	EX5	45.2%	missense
190015193	MLL2	c.9676C>T	p.P3226S	EX34	6.5%	missense
190015193	TP53	c.376-2A>G	.	IVS4	11.7%	splice-3
190015193	BCOR	c.435C>A	p.F145L	EX4	5.8%	missense
190015193	MTOR	c.2104G>T	p.D702Y	EX13	0.5%	missense
190015193	FH	c.868G>T	p.A290S	EX6	0.5%	missense
190015193	SETD2	c.6269G>T	p.R2090L	EX14	0.5%	missense
190015193	APC	c.7409G>C	p.R2470T	EX16E	3.0%	missense
190015193	EGFR	c.2236_2250delGAATTAAGAGAAGCA	p.E746_A750del	EX19	5.4%	cds-del
190015467	RARA	c.1050G>T	p.M350I	EX8	0.6%	missense
190015467	BRCA1	c.2738A>G	p.N913S	EX10	0.9%	missense
190015467	JAK3	c.1073TCT[2>1]	p.F358[2>1]	EX8	2.3%	cds-del
190015467	ERCC1	c.497T>C	p.L166S	EX5	24.8%	missense
190015467	KDM5C	c.2341C>G	p.L781V	EX16	37.3%	missense
190015467	FAM123B	c.2524G>C	p.E842Q	EX2E	0.7%	missense
190015467	FAM123B	c.529C>T	p.R177C	EX2E	14.6%	missense
190015467	EPS15	c.1420C>T	p.Q474*	EX15	39.2%	nonsense
190015467	PIK3CA	c.3140A>G	p.H1047R	EX21E	0.8%	missense
190015467	EGFR	c.2145_2147dupCAA	p.I715_K716insN	EX18	0.7%	cds-ins
190015467	EGFR	c.2152C>G	p.L718V	EX18	0.9%	missense
190015467	EGFR	c.2573T>G	p.L858R	EX21	82.2%	missense
190015467	RECQL	c.436G>A	p.D146N	EX5	0.7%	missense
190015467	NKX2-1	c.571C>A	p.R191S	EX3E	1.6%	missense
190015467	TP53	c.211C[6>5]	p.V73Wfs*50	EX4	54.4%	frameshift
190015494	EGFR	c.2236_2250delGAATTAAGAGAAGCA	p.E746_A750del	EX19	3.6%	cds-del
190015494	EGFR	c.2609A>G	p.H870R	EX21	4.7%	missense
190015494	MAF	c.544CAC[6>5]	p.H182[6>5]	EX1E	4.4%	cds-del
190015494	AR	c.173A>T	p.Q58L	EX1	12.6%	missense
190015501	DDR2	c.2110C>G	p.L704V	EX16	9.1%	missense
190015501	ELF3	c.858_859delGGinsTT	p.E287*	EX8	11.7%	stop-gain
190015501	FANCD2	c.2952T>G	p.I984M	EX30	14.1%	missense
190015501	EGFR	c.2573T>G	p.L858R	EX21	40.3%	missense
190015501	GRIN2A	c.1342G>C	p.E448Q	EX6	1.0%	missense
190015501	TP53	c.1024C>T	p.R342*	EX10	56.6%	nonsense
190015541	PPM1D	c.1502C>G	p.T501S	EX6E	2.1%	missense
190015541	BRIP1	c.1900C>T	p.Q634*	EX13	19.1%	nonsense
190015541	NOTCH3	c.731G>A	p.R244Q	EX5	1.8%	missense
190015541	LRP1B	c.5894-1G>T	.	IVS36	28.9%	splice-3
190015541	CASP8	c.911C>T	p.A304V	EX7	32.3%	missense
190015541	CADM2	c.512T>A	p.V171E	EX5	12.1%	missense
190015541	EGFR	c.2573T>G	p.L858R	EX21	28.8%	missense
190015541	HGF	c.986G>A	p.W329*	EX8	6.8%	nonsense
190015541	C11orf30	c.742A>T	p.I248F	EX7	5.9%	missense
190015541	TP53	c.489C>G	p.Y163*	EX5	94.9%	nonsense
190015625	INPP4A	c.2846G>A	p.R949H	EX26E	0.8%	missense
190015626	EGFR	c.2500G>T	p.V834L	EX21	37.6%	missense
190015626	EGFR	c.2573T>G	p.L858R	EX21	31.2%	missense
190015677	CASP8	c.1471C>T	p.R491*	EX8	0.5%	nonsense
190015763	IKBKE	c.201_203delTGTinsCGC	p.V68A	EX4	1.5%	missense
190015763	FH	c.265C>G	p.P89A	EX2	8.8%	missense
190015763	MSH6	c.1403G>A	p.R468H	EX4	11.9%	missense
190015763	PIK3CA	c.3140A>G	p.H1047R	EX21E	30.5%	missense
190015763	DDR1	c.2496C[2>1]	p.L833Cfs*14	EX19E	17.1%	frameshift
190015763	EGFR	c.2300_2308dupCCAGCGTGG	p.A767_V769dup	EX20	7.0%	cds-ins
190015763	EXT1	c.1694A>G	p.D565G	EX8	1.7%	missense
190015763	MRE11A	c.393T>A	p.D131E	EX5	12.6%	missense
190015763	MLL	c.10351G>A	p.E3451K	EX27	12.8%	missense
190015763	NTRK3	c.2237A>G	p.K746R	EX19	11.5%	missense
190015763	NCAM2	c.1574T>C	p.V525A	EX12	10.2%	missense
190015763	NCAM2	c.1589A>C	p.Y530S	EX12	10.2%	missense
190015777	NRP2	c.2608A>T	p.I870F	EX17E	0.6%	missense
190015777	HCN1	c.2462C>T	p.A821V	EX8E	0.7%	missense
190015777	ABL1	c.2029G>C	p.G677R	EX11E	0.5%	missense
190015777	KRAS	c.437C>T	p.A146V	EX4	0.5%	missense
190015777	IRS2	c.2527G>A	p.A843T	EX1	0.5%	missense
190015811	DDR2	c.98C>T	p.P33L	EX4	1.0%	missense
190016500	LRP1B	c.8992G>A	p.E2998K	EX56	20.8%	missense
190016500	MLH1	c.1987G>A	p.E663K	EX17	20.3%	missense
190016500	PIK3CA	c.1624G>A	p.E542K	EX10	6.7%	missense
190016500	PDGFRA	c.385G>C	p.V129L	EX4	1.3%	missense
190016500	INPP4B	c.344A>G	p.Y115C	EX7	3.7%	missense
190016500	ARID1B	c.986C>G	p.A329G	EX1	13.4%	missense
190016500	EGFR	c.2236_2250delGAATTAAGAGAAGCA	p.E746_A750del	EX19	51.9%	cds-del
190016500	EGFR	c.2369C>T	p.T790M	EX20	15.4%	missense
190016500	EGFR	c.2390G>C	p.C797S	EX20	14.6%	missense
190016500	RAD54B	c.724G>C	p.E242Q	EX5	9.4%	missense
190016500	RECQL4	c.2101G>A	p.D701N	EX13	1.6%	missense
190016500	PTEN	c.176C>G	p.S59*	EX3	65.3%	nonsense
190016500	YAP1	c.1311G>T	p.Q437H	EX9E	21.2%	missense
190016500	RB1	c.2206C>T	p.Q736*	EX21	24.9%	nonsense
190016500	NTRK3	c.2218G>A	p.E740K	EX19	1.5%	missense
190016500	TP53	c.54_63delATTTTCAGAC	p.F19Yfs*22	EX2	62.0%	frameshift
190016522	CTNNB1	c.110C>G	p.S37C	EX3	7.8%	missense
190016522	KDR	c.774C>G	p.F258L	EX6	10.1%	missense
190016522	EGFR	c.2170G>A	p.G724S	EX18	14.9%	missense
190016522	EGFR	c.2236_2255delGAATTAAGAGAAGCAACATCinsAT	p.E746_S752delinsI	EX19	8.3%	cds-indel
190016522	BCOR	c.4376A>G	p.N1459S	EX10	13.4%	missense
190016522	MED12	c.787G>C	p.E263Q	EX6	19.9%	missense
190016535	RB1	c.1363C>T	p.R455*	EX14	0.9%	nonsense
190016783	KRAS	c.35G>A	p.G12D	EX2	16.7%	missense
190016783	TP53	c.717_728delCAGTTCCTGCAT	p.N239_M243delinsK	EX7	1.6%	cds-indel
190016912	MSH6	c.1100A>T	p.H367L	EX4	3.0%	missense
190016912	EPHA5	c.2532G>T	p.W844C	EX15	4.8%	missense
190016912	NSD1	c.8054C>G	p.P2685R	EX23E	1.1%	missense
190016912	EGFR	c.2573T>G	p.L858R	EX21	29.3%	missense
190016912	MLL3	c.2516G>T	p.R839I	EX14	0.9%	missense
190016912	TP53	c.783-1_792delGTGGTAATCTA	.	IVS7-EX8	6.8%	span
190016914	TP53	c.437G>A	p.W146*	EX5	0.6%	nonsense
190016915	LRP1B	c.7529G>A	p.C2510Y	EX46	14.5%	missense
190016915	PIK3CA	c.3132T>G	p.N1044K	EX21E	12.9%	missense
190016915	CARD11	c.1779C>A	p.S593R	EX14	9.8%	missense
190016915	EGFR	c.2573T>G	p.L858R	EX21	14.1%	missense
190016915	RET	c.2876G>A	p.R959Q	EX17	5.3%	missense
190016915	TP53	c.1024C>T	p.R342*	EX10	48.7%	nonsense
190016915	ERBB2	c.829G>T	p.D277Y	EX7	12.5%	missense
190016916	LRP1B	c.7529G>A	p.C2510Y	EX46	20.5%	missense
190016916	PIK3CA	c.3132T>G	p.N1044K	EX21E	23.2%	missense
190016916	CARD11	c.1779C>A	p.S593R	EX14	12.1%	missense
190016916	EGFR	c.2573T>G	p.L858R	EX21	28.6%	missense
190016916	RET	c.2876G>A	p.R959Q	EX17	4.1%	missense
190016916	TP53	c.1024C>T	p.R342*	EX10	60.7%	nonsense
190016916	ERBB2	c.829G>T	p.D277Y	EX7	24.5%	missense
190016917	MDM4	c.1297C>G	p.L433V	EX11E	9.3%	missense
190016917	ALK	c.3806G>C	p.G1269A	EX25	1.0%	missense
190016917	STAT1	c.1804C>G	p.R602G	EX21	9.1%	missense
190016917	MYD88	c.601C>T	p.R201*	EX3	13.6%	nonsense
190016917	PIK3CA	c.2176G>A	p.E726K	EX14	14.3%	missense
190016917	MLL3	c.9544G>C	p.E3182Q	EX42	9.8%	missense
190016917	WT1	c.43C>T	p.Q15*	EX1	3.0%	nonsense
190016917	BRCA2	c.7453C>T	p.Q2485*	EX15	8.8%	nonsense
190016917	DOT1L	c.1985G>C	p.C662S	EX20	10.0%	missense
190016917	NF2	c.1340+1G>T	.	IVS12	11.5%	splice-5
190016978	DPYD	c.1735G>A	p.D579N	EX13	0.5%	missense
190016979	EGFR	c.2573T>G	p.L858R	EX21	51.8%	missense
190016979	TP53	c.993+1G>A	.	IVS9	46.4%	splice-5
190016979	ATRX	c.6764A>T	p.D2255V	EX31	23.2%	missense
190017045	CHEK2	c.1160C>A	p.T387N	EX11	0.3%	missense
190017086	CUL3	c.1193A>G	p.K398R	EX8	0.5%	missense
190017086	EGFR	c.2236_2250delGAATTAAGAGAAGCA	p.E746_A750del	EX19	0.2%	cds-del
190017086	EGFR	c.2369C>T	p.T790M	EX20	0.5%	missense
190017113	EPHA3	c.1613A[3>4]	p.S539Kfs*2	EX8	6.7%	frameshift
190017113	PIK3CA	c.1633G>A	p.E545K	EX10	51.4%	missense
190017113	ROS1	c.3398C>G	p.S1133C	EX22	4.5%	missense
190017113	EGFR	c.185T>G	p.L62R	EX2	14.5%	missense
190017113	EGFR	c.2573T>G	p.L858R	EX21	13.3%	missense
190017113	PIK3CG	c.1498G>T	p.D500Y	EX2	14.5%	missense
190017154	PBRM1	c.3313-1G>A	.	IVS21	0.6%	splice-3
190017215	TP53	c.659A>G	p.Y220C	EX6	0.9%	missense
190017612	EIF4A2	c.848G>A	p.R283K	EX8	0.5%	missense
190017612	KLF4	c.1253G>A	p.R418Q	EX4	1.0%	missense
190017758	NRAS	c.34G>A	p.G12S	EX2	0.6%	missense
190017758	EPHA5	c.308A>C	p.K103T	EX3	1.0%	missense
190017758	EGFR	c.2317_2319dupCAC	p.H773dup	EX20	0.2%	cds-ins
190017758	RPS6KB2	c.979T>C	p.F327L	EX12	0.6%	missense
190017758	PPM1D	c.1434C>A	p.C478*	EX6E	0.6%	nonsense
190017869	JUN	c.605AGC[5>4]	p.Q202[5>4]	EX1E	2.5%	cds-del
190017869	PRKAA1	c.1124C>T	p.S375F	EX8	25.8%	missense
190017869	MET	c.3687G>A	p.M1229I	EX19	19.8%	missense
190017869	MET	c.3688T>C	p.Y1230H	EX19	19.8%	missense
190017871	AKT3	c.263A>G	p.H88R	EX3	1.5%	missense
190017871	EPHB1	c.2493A>C	p.Q831H	EX13	1.7%	missense
190017871	FOXO3	c.1579A>C	p.S527R	EX2	2.6%	missense
190017871	CDK13	c.484G>C	p.A162P	EX1	18.7%	missense
190017871	EGFR	c.2235_2249delGGAATTAAGAGAAGC	p.E746_A750del	EX19	28.8%	cds-del
190017871	GATA3	c.640T>C	p.S214P	EX3	2.8%	missense
190017871	TP53	c.376-2A>G	.	IVS4	59.3%	splice-3
190017871	ATRX	c.6449G>A	p.R2150K	EX29	4.1%	missense
190017907	EGFR	c.2240_2257delTAAGAGAAGCAACATCTC	p.L747_P753delinsS	EX19	0.3%	cds-indel
190017907	HGF	c.1746G>A	p.M582I	EX15	0.9%	missense
190017907	TP53	c.404G>T	p.C135F	EX5	0.6%	missense
190017961	PPM1D	c.1337C>G	p.S446*	EX6E	0.6%	nonsense
190017961	EGFR	c.2235_2249delGGAATTAAGAGAAGC	p.E746_A750del	EX19	12.3%	cds-del
190017961	EGFR	c.2369C>T	p.T790M	EX20	0.3%	missense
190017961	FLT1	c.1027G>A	p.V343M	EX8	1.4%	missense
190017961	TP53	c.722C>A	p.S241Y	EX7	0.8%	missense
190017961	TP53	c.659A>G	p.Y220C	EX6	2.5%	missense
190017971	ARID1A	c.6067G>A	p.E2023K	EX20E	9.0%	missense
190017971	LRRC7	c.25G>A	p.G9S	EX1	10.3%	missense
190017971	EGFR	c.2369C>T	p.T790M	EX20	11.4%	missense
190017971	EGFR	c.2573T>G	p.L858R	EX21	10.7%	missense
190017971	PIK3CG	c.40G>C	p.E14Q	EX2	21.4%	missense
190017971	PIK3CG	c.636_651delGAAGAAGATTGCCAAC	p.W212*fs*1	EX2	13.2%	frameshift
190017971	GNAQ	c.16A>C	p.I6L	EX1	12.5%	missense
190017971	AXIN1	c.632C>T	p.T211M	EX2	5.9%	missense
190017971	NTHL1	c.523C>T	p.L175F	EX3	10.0%	missense
190017971	TP53	c.919+1G>T	.	IVS8	19.3%	splice-5
190017971	POLD1	c.2489A>G	p.E830G	EX20	12.2%	missense
190018013	NTRK1	c.2056C>T	p.R686C	EX16	30.4%	missense
190018013	ELF3	c.112G>A	p.D38N	EX2	37.0%	missense
190018013	EGFR	c.2389T>A	p.C797S	EX20	22.0%	missense
190018013	ATM	c.2584C>T	p.P862S	EX17	32.5%	missense
190018013	EGFR	c.2239_2248delinsC	p.L747_A750delinsP	EX19	46.7%	cds-indel
190018121	APC	c.2733A>T	p.E911D	EX16E	5.9%	missense
190018283	LRP1B	c.12749T>A	p.V4250D	EX83	25.2%	missense
190018283	LRP1B	c.2574_2575delCCinsAA	p.Q859K	EX16	30.6%	missense
190018283	APC	c.2945C>A	p.S982*	EX16E	32.2%	nonsense
190018283	FGFR1	c.2363G>T	p.C788F	EX18E	30.4%	missense
190018283	FANCG	c.1162C>G	p.P388A	EX10	44.8%	missense
190018283	PTEN	c.976G>C	p.D326H	EX8	13.4%	missense
190018283	CCND1	c.860C>A	p.P287H	EX5E	29.7%	missense
190018283	ABCC11	c.3692C>G	p.T1231S	EX26	29.9%	missense
190018283	TP53	c.473G>C	p.R158P	EX5	38.5%	missense
190018294	MAP2K2	c.826G>A	p.E276K	EX7	5.5%	missense
190018294	XRCC1	c.1563G>C	p.E521D	EX14	2.9%	missense
190018294	RBM10	c.2169G>T	p.W723C	EX18	52.0%	missense
190018294	ATRX	c.5578A>G	p.N1860D	EX23	42.4%	missense
190018294	MTOR	c.2285C>T	p.S762F	EX14	3.2%	missense
190018294	MUTYH	c.811G>A	p.D271N	EX10	3.6%	missense
190018294	BAZ2B	c.1813G>A	p.E605K	EX9	5.6%	missense
190018294	SETD2	c.1871C>T	p.S624L	EX3	1.3%	missense
190018294	KIT	c.1315G>C	p.D439H	EX8	1.6%	missense
190018294	TET2	c.388G>C	p.E130Q	EX3	2.2%	missense
190018294	FAT1	c.5080C>T	p.Q1694*	EX10	1.3%	nonsense
190018294	TERT	c.-58-u66C>T	.	.	1.9%	promoter
190018294	HIST1H1E	c.225G>C	p.K75N	EX1E	2.7%	missense
190018294	IKZF1	c.1159G>C	p.E387Q	EX8E	1.2%	missense
190018294	EGFR	c.2573T>G	p.L858R	EX21	36.8%	missense
190018294	POT1	c.1362G>C	p.L454F	EX14	3.4%	missense
190018294	JAK2	c.2302G>C	p.D768H	EX18	7.3%	missense
190018294	PTPRD	c.4630C>T	p.P1544S	EX39	3.8%	missense
190018294	CYP2C8	c.290G>A	p.R97K	EX2	1.4%	missense
190018294	RAD51B	c.767C>A	p.T256K	EX8	8.6%	missense
190018294	TSC2	c.4608G>T	p.Q1536H	EX36	1.2%	missense
190018294	GRIN2A	c.1267G>C	p.D423H	EX5	1.7%	missense
190018295	RICTOR	c.4963G>C	p.E1655Q	EX37	7.5%	missense
190018295	ESR1	c.291C>A	p.F97L	EX2	15.0%	missense
190018295	EGFR	c.2573T>G	p.L858R	EX21	37.8%	missense
190018295	MLL3	c.12880C>T	p.Q4294*	EX52	10.5%	nonsense
190018295	MLL3	c.7507C>T	p.Q2503*	EX38	3.6%	nonsense
190018295	RBM10	c.2169G>T	p.W723C	EX18	31.9%	missense
190018295	ATRX	c.5578A>G	p.N1860D	EX23	48.3%	missense
190018295	ATRX	c.3413G>C	p.R1138T	EX9	1.9%	missense
190018296	EGFR	c.2573T>G	p.L858R	EX21	0.2%	missense
190018297	LRP1B	c.12749T>A	p.V4250D	EX83	45.9%	missense
190018297	LRP1B	c.2574_2575delCCinsAA	p.Q859K	EX16	42.6%	missense
190018297	APC	c.2945C>A	p.S982*	EX16E	89.3%	nonsense
190018297	FGFR1	c.2363G>T	p.C788F	EX18E	63.0%	missense
190018297	FANCG	c.1162C>G	p.P388A	EX10	89.3%	missense
190018297	CCND1	c.860C>A	p.P287H	EX5E	42.1%	missense
190018297	ABCC11	c.3692C>G	p.T1231S	EX26	61.5%	missense
190018297	TP53	c.473G>C	p.R158P	EX5	88.9%	missense
190018298	CASQ2	c.1134T>A	p.D378E	EX11E	0.5%	missense
190018298	LRP1B	c.12749T>A	p.V4250D	EX83	29.0%	missense
190018298	LRP1B	c.2574_2575delCCinsAA	p.Q859K	EX16	28.4%	missense
190018298	APC	c.2945C>A	p.S982*	EX16E	45.3%	nonsense
190018298	FGFR1	c.2363G>T	p.C788F	EX18E	39.6%	missense
190018298	FANCG	c.1162C>G	p.P388A	EX10	53.2%	missense
190018298	PTEN	c.976G>C	p.D326H	EX8	16.7%	missense
190018298	CCND1	c.860C>A	p.P287H	EX5E	32.7%	missense
190018298	ABCC11	c.3692C>G	p.T1231S	EX26	38.8%	missense
190018298	TP53	c.473G>C	p.R158P	EX5	51.0%	missense
190018388	PDGFRB	c.1998C>G	p.N666K	EX14	1.1%	missense
190018388	PTPRD	c.3655C>A	p.L1219I	EX32	22.4%	missense
190018388	RB1	c.1422-1G>T	.	IVS15	31.5%	splice-3
190018388	TP53	c.976G>T	p.E326*	EX9	23.9%	nonsense
190018388	ERBB2	c.2313_2324dupATACGTGATGGC	p.Y772_A775dup	EX20	19.8%	cds-ins
190018388	CHEK2	c.5C>G	p.S2C	EX2	15.0%	missense
190018400	SDHA	c.1099C>T	p.Q367*	EX9	15.4%	nonsense
190018400	EPHA7	c.685G>C	p.E229Q	EX3	28.0%	missense
190018400	EPHA7	c.628G>C	p.E210Q	EX3	26.5%	missense
190018400	EZH2	c.335C>A	p.S112Y	EX4	1.6%	missense
190018400	SYK	c.463G>C	p.E155Q	EX3	1.4%	missense
190018400	PTGS1	c.1679C>T	p.T560M	EX11E	32.4%	missense
190018400	ABL1	c.1164G>C	p.M388I	EX7	1.2%	missense
190018400	TP53	c.722C>G	p.S241C	EX7	41.7%	missense
190018400	NCOR1	c.2382G>C	p.E794D	EX20	14.7%	missense
190018400	BRD4	c.1508C>T	p.S503F	EX8	4.2%	missense
190018400	RAD54L	c.1117G>T	p.D373Y	EX11	29.8%	missense
190018400	ALK	c.3806G>C	p.G1269A	EX25	2.0%	missense
190018400	ALK	c.3512T>C	p.I1171T	EX22	62.1%	missense
190018400	LRP1B	c.7118G>A	p.R2373H	EX43	30.0%	missense
190018530	FAT1	c.7610A>G	p.K2537R	EX10	0.7%	missense
190018535	RAD54L	c.1117G>T	p.D373Y	EX11	10.2%	missense
190018535	ALK	c.3628G>A	p.E1210K	EX23	8.4%	missense
190018535	ALK	c.3512T>C	p.I1171T	EX22	10.8%	missense
190018535	LRP1B	c.7118G>A	p.R2373H	EX43	11.3%	missense
190018535	SDHA	c.1099C>T	p.Q367*	EX9	7.4%	nonsense
190018535	EPHA7	c.685G>C	p.E229Q	EX3	9.9%	missense
190018535	EPHA7	c.628G>C	p.E210Q	EX3	9.2%	missense
190018535	PTGS1	c.1679C>T	p.T560M	EX11E	11.1%	missense
190018535	TP53	c.722C>G	p.S241C	EX7	10.5%	missense
190018541	ERBB3	c.2722G>C	p.G908R	EX23	15.5%	missense
190018541	BRCA2	c.7188G>C	p.L2396F	EX14	15.2%	missense
190018541	MLH3	c.3496G>A	p.E1166K	EX5	18.5%	missense
190018541	NTRK3	c.2127T>G	p.Y709*	EX17	10.0%	nonsense
190018541	TP53	c.824G>A	p.C275Y	EX8	45.6%	missense
190018541	CRKL	c.686C>T	p.P229L	EX2	20.7%	missense
190018541	OR6F1	c.805G>T	p.D269Y	EX1E	13.3%	missense
190018541	LRP1B	c.64A>T	p.T22S	EX1	16.9%	missense
190018541	CTNNA1	c.2136C>G	p.I712M	EX15	18.6%	missense
190018541	ARID1B	c.5437A>C	p.N1813H	EX20E	16.9%	missense
190018541	EGFR	c.2369C>T	p.T790M	EX20	57.0%	missense
190018541	EGFR	c.2573T>G	p.L858R	EX21	74.1%	missense
190018541	EPHB6	c.1841T>G	p.V614G	EX12	16.0%	missense
190018541	FGFR1	c.407C>T	p.S136L	EX4	18.2%	missense
190018541	TGFBR1	c.1285T>C	p.Y429H	EX8	20.2%	missense
190018560	GATA3	c.130C>A	p.P44T	EX2	2.1%	missense
190018560	RET	c.883A>G	p.T295A	EX5	2.1%	missense
190018560	TP53	c.451C>T	p.P151S	EX5	2.5%	missense
190018560	STK11	c.664C[3>2]	p.E223Rfs*64	EX5	1.0%	frameshift
190018560	SMARCA4	c.3575G>T	p.R1192L	EX26	1.4%	missense
190018560	ADAMTS5	c.272T>G	p.V91G	EX1	1.4%	missense
190018560	ERG	c.69C>A	p.Y23*	EX2	2.8%	nonsense
190018560	NF2	c.810+1G>A	.	IVS8	1.7%	splice-5
190018560	PLXNB2	c.4301A>G	p.K1434R	EX27	0.7%	missense
190018570	JAK3	c.2887G>A	p.V963I	EX21	8.6%	missense
190018570	KDM5C	c.3475G>C	p.E1159Q	EX23	36.8%	missense
190018570	ATRX	c.5222G>A	p.R1741K	EX20	11.0%	missense
190018570	HIST1H1C	c.618G>C	p.K206N	EX1E	23.0%	missense
190018570	EGFR	c.2237_2251delAATTAAGAGAAGCAA	p.E746_T751delinsA	EX19	43.4%	cds-indel
190018570	EGFR	c.2944C>T	p.Q982*	EX24	1.4%	nonsense
190018570	RINT1	c.1306C>T	p.Q436*	EX9	4.8%	nonsense
190018570	PIK3CG	c.1033G>T	p.D345Y	EX2	38.7%	missense
190018570	RAD21	c.997G>C	p.D333H	EX9	27.5%	missense
190018570	FANCG	c.130_131delCAinsTC	p.Q44S	EX2	35.8%	missense
190018570	RECQL	c.1203G>C	p.E401D	EX10	7.2%	missense
190018570	BRCA2	c.8941G>T	p.E2981*	EX22	3.4%	nonsense
190018570	FANCM	c.2773A>T	p.T925S	EX14	1.5%	missense
190018570	TP53	c.716A>G	p.N239S	EX7	46.8%	missense
190018586	MTOR	c.7223G>A	p.R2408Q	EX53	1.0%	missense
190018586	NTRK1	c.1864C>G	p.L622V	EX15	15.8%	missense
190018586	LRP1B	c.13043C>G	p.P4348R	EX85	12.8%	missense
190018586	LRP1B	c.952G>A	p.V318I	EX7	1.3%	missense
190018586	HDAC4	c.1753G>C	p.E585Q	EX13	12.1%	missense
190018586	FXR1	c.1226C>T	p.S409F	EX14	1.6%	missense
190018586	ETV5	c.1432G>T	p.E478*	EX13E	13.8%	nonsense
190018586	HIST1H3C	c.118C>T	p.H40Y	EX1E	12.6%	missense
190018586	HIST1H2AM	c.320G>C	p.G107A	EX1E	2.1%	missense
190018586	HIST1H2BO	c.106G>C	p.E36Q	EX1E	13.2%	missense
190018586	PRDM1	c.700G>T	p.E234*	EX5	2.9%	nonsense
190018586	MET	c.3008A>G	p.Y1003C	EX14	8.5%	missense
190018586	NBN	c.1408G>A	p.E470K	EX11	5.2%	missense
190018586	PAX5	c.760G>A	p.E254K	EX6	17.7%	missense
190018586	GAB2	c.1208-1G>C	.	IVS4	10.7%	splice-3
190018586	MLL	c.5983G>C	p.E1995Q	EX23	9.2%	missense
190018586	ERBB3	c.423G>C	p.E141D	EX4	1.6%	missense
190018586	DICER1	c.1772C>T	p.S591F	EX12	10.2%	missense
190018586	DICER1	c.869C>G	p.S290*	EX8	7.8%	nonsense
190018586	PALB2	c.1547G>C	p.R516T	EX4	1.1%	missense
190018586	NUP93	c.544G>A	p.E182K	EX6	15.5%	missense
190018586	TP53	c.574C>T	p.Q192*	EX6	15.1%	nonsense
190018586	NF1	c.3914T>G	p.L1305*	EX29	2.3%	nonsense
190018586	KEAP1	c.1509G>A	p.M503I	EX4	17.2%	missense
190018586	KEAP1	c.1477G>C	p.E493Q	EX4	17.8%	missense
190018586	SMARCA4	c.3289C>T	p.H1097Y	EX24	16.3%	missense
190018586	TMPRSS2	c.100G>A	p.D34N	EX2	12.8%	missense
190018586	NF2	c.1575-1G>C	.	IVS14	15.2%	splice-3
190018588	ERCC3	c.1880C>T	p.S627L	EX12	4.2%	missense
190018588	BARD1	c.637G>A	p.E213K	EX4	3.6%	missense
190018588	NSD1	c.26G>C	p.R9T	EX2	4.3%	missense
190018588	EGFR	c.2236_2250delGAATTAAGAGAAGCA	p.E746_A750del	EX19	18.5%	cds-del
190018588	MLL3	c.2299G>C	p.E767Q	EX14	3.3%	missense
190018588	EXT2	c.1607C>T	p.A536V	EX10	10.3%	missense
190018588	TP53	c.746G>T	p.R249M	EX7	17.8%	missense
190018588	BRIP1	c.2002G>A	p.E668K	EX14	4.0%	missense
190018588	ATRX	c.6833A>G	p.Y2278C	EX31	5.6%	missense
190018616	FAT1	c.10609G>A	p.E3537K	EX19	10.6%	missense
190018616	HIST1H2BC	c.10C>T	p.P4S	EX1E	12.4%	missense
190018616	EGFR	c.2369C>T	p.T790M	EX20	9.9%	missense
190018616	EGFR	c.2573T>G	p.L858R	EX21	45.6%	missense
190018616	RAD21	c.1603G>A	p.D535N	EX12	17.6%	missense
190018616	RB1	c.277C>T	p.Q93*	EX3	19.2%	nonsense
190018616	AKT1	c.502A>G	p.K168E	EX6	18.6%	missense
190018616	TP53	c.817C>T	p.R273C	EX8	34.6%	missense
190018616	SPOP	c.295C>T	p.R99W	EX4	10.3%	missense
190018616	BCOR	c.3510G>A	p.W1170*	EX8	3.5%	nonsense
190018617	NOTCH3	c.668C>T	p.A223V	EX4	13.9%	missense
190018618	SETD2	c.2540T>G	p.F847C	EX3	40.2%	missense
190018618	EGFR	c.2300_2308dupCCAGCGTGG	p.A767_V769dup	EX20	27.4%	cds-ins
190018618	TP53	c.637C>T	p.R213*	EX6	98.8%	nonsense
190018618	NOTCH3	c.3211G>T	p.V1071L	EX20	13.9%	missense
190018618	MED12	c.1709T>A	p.L570H	EX12	4.1%	missense
190018621	PIM1	c.176C>G	p.S59C	EX2	53.7%	missense
190018621	EGFR	c.2235_2249delGGAATTAAGAGAAGC	p.E746_A750del	EX19	55.4%	cds-del
190018621	TP53	c.488A>G	p.Y163C	EX5	79.5%	missense
190018621	MAP2K4	c.557A>G	p.D186G	EX5	92.5%	missense
190018621	AXL	c.1102C>T	p.R368W	EX8	50.0%	missense
190018679	PIK3CB	c.3139G>A	p.E1047K	EX22E	14.6%	missense
190018679	HECW1	c.654G>T	p.K218N	EX8	8.4%	missense
190018679	IKZF1	c.157G>T	p.V53L	EX3	15.6%	missense
190018679	EGFR	c.2239_2256delTTAAGAGAAGCAACATCT	p.L747_S752del	EX19	30.0%	cds-del
190018679	EGFR	c.2369C>T	p.T790M	EX20	13.1%	missense
190018679	EGFR	c.2390G>C	p.C797S	EX20	6.5%	missense
190018679	PTEN	c.951ACTT[2>1]	p.T319*fs*1	EX8	28.3%	frameshift
190018679	MEN1	c.961T>A	p.Y321N	EX7	15.5%	missense
190018679	RB1	c.1155A[2>3]	p.M386Nfs*9	EX12	28.0%	frameshift
190018679	SMAD3	c.934G>A	p.A312T	EX7	0.5%	missense
190018679	TP53	c.742C>T	p.R248W	EX7	40.5%	missense
190018679	MED12	c.6274C>T	p.Q2092*	EX43	33.5%	nonsense
190018759	CTNNB1	c.110C>G	p.S37C	EX3	0.7%	missense
190018759	EGFR	c.2170G>A	p.G724S	EX18	0.6%	missense
190018759	BCOR	c.4376A>G	p.N1459S	EX10	0.5%	missense
190018759	MED12	c.787G>C	p.E263Q	EX6	1.5%	missense
190018759	STAG2	c.2716A>G	p.K906E	EX27	2.2%	missense
190018780	DAXX	c.1493C>G	p.A498G	EX5	2.5%	missense
190018784	EGFR	c.2170G>A	p.G724S	EX18	0.2%	missense
190018830	SEMA6A	c.142C>T	p.R48W	EX3	15.8%	missense
190018866	CTNNB1	c.110C>T	p.S37F	EX3	23.9%	missense
190018866	FLT4	c.4033G>A	p.E1345K	EX30E	4.9%	missense
190018866	CDK13	c.319C>T	p.R107C	EX1	5.5%	missense
190018866	EGFR	c.2240_2257delTAAGAGAAGCAACATCTC	p.L747_P753delinsS	EX19	23.3%	cds-indel
190018866	EGFR	c.2369C>T	p.T790M	EX20	9.0%	missense
190018866	SMAD3	c.1163C>T	p.T388I	EX9E	24.1%	missense
190018866	IGF1R	c.1424G>T	p.G475V	EX6	4.6%	missense
190018866	TP53	c.673-2A>C	.	IVS6	33.6%	splice-3
190018866	NOTCH3	c.5960C>T	p.A1987V	EX33E	24.6%	missense
190018866	RBM10	c.2185A>T	p.K729*	EX18	40.1%	nonsense
190019009	LRP1B	c.3851T>C	p.V1284A	EX24	0.6%	missense
190019009	TET2	c.1381C>T	p.Q461*	EX3	0.6%	nonsense
190019009	MS4A1	c.597C>G	p.I199M	EX7	0.5%	missense
190019009	ANKRD11	c.1106A>G	p.K369R	EX9	0.5%	missense
190019009	TP53	c.96+1G>T	.	IVS3	0.7%	splice-5
190019844	EGFR	c.2235_2249delGGAATTAAGAGAAGC	p.E746_A750del	EX19	0.2%	cds-del
190019854	EIF2C3	c.613C>T	p.Q205*	EX5	2.0%	nonsense
190019854	PTCH2	c.1962G>C	p.Q654H	EX14	1.7%	missense
190019854	RNASEL	c.1669G>A	p.E557K	EX4	1.8%	missense
190019854	PIK3CA	c.1638G>C	p.Q546H	EX10	19.5%	missense
190019854	PIK3R1	c.761C>A	p.S254Y	EX6	19.2%	missense
190019854	EGFR	c.2573T>G	p.L858R	EX21	58.4%	missense
190019854	MET	c.1194T>A	p.F398L	EX2	3.5%	missense
190019854	FLT3	c.900G>A	p.M300I	EX8	34.9%	missense
190019854	GRIN2A	c.3721C>T	p.R1241W	EX13E	1.4%	missense
190019854	GRIN2A	c.2332G>A	p.A778T	EX11	17.3%	missense
190019854	TP53	c.1015G>T	p.E339*	EX10	50.8%	nonsense
190019854	NCOR1	c.6414G>T	p.E2138D	EX41	1.7%	missense
190019854	EP300	c.4307G>C	p.W1436S	EX27	1.8%	missense
190019884	DDR2	c.803A>G	p.Y268C	EX8	3.1%	missense
190019884	WIPF1	c.655C>A	p.P219T	EX5	6.0%	missense
190019884	APC	c.645+1G>A	.	IVS6	16.4%	splice-5
190019884	EGFR	c.2573T>G	p.L858R	EX21	9.8%	missense
190019884	TP53	c.670_672delGAGinsTAT	p.E224Y	EX6	18.1%	missense
190019888	MYCN	c.1144C>T	p.R382C	EX3E	1.9%	missense
190019888	EPAS1	c.2587C>T	p.L863F	EX16E	11.5%	missense
190019888	LRP1B	c.3381T>A	p.D1127E	EX22	11.8%	missense
190019888	ERBB4	c.1472G>C	p.R491T	EX12	10.2%	missense
190019888	TGFBR2	c.1599+2T>A	.	IVS7	32.7%	splice-5
190019888	BAP1	c.606G>A	p.W202*	EX8	28.6%	nonsense
190019888	GATA2	c.563C>A	p.T188K	EX3	3.9%	missense
190019888	EPHB1	c.2507C>G	p.A836G	EX14	15.0%	missense
190019888	IL7R	c.1375C>T	p.Q459*	EX8E	7.8%	nonsense
190019888	EBF1	c.1457C>T	p.T486M	EX14	15.5%	missense
190019888	EGFR	c.2235_2249delGGAATTAAGAGAAGC	p.E746_A750del	EX19	32.6%	cds-del
190019888	GRM3	c.658G>T	p.G220C	EX3	22.0%	missense
190019888	NTRK2	c.341_342insG	p.N114Kfs*19	EX6	25.1%	frameshift
190019888	TBX3	c.682G>A	p.A228T	EX3	11.6%	missense
190019888	ACTG1	c.10G>A	p.E4K	EX2	2.2%	missense
190019897	FUBP1	c.476C>T	p.S159L	EX8	1.6%	missense
190019897	APC	c.3805AT[2>1]	p.I1269Mfs*6	EX16E	2.7%	frameshift
190019897	EGFR	c.2235_2249delGGAATTAAGAGAAGC	p.E746_A750del	EX19	1.3%	cds-del
190019897	EGFR	c.2369C>T	p.T790M	EX20	1.8%	missense
190019897	TP53	c.158G>A	p.W53*	EX4	2.3%	nonsense
190019897	MAP2K4	c.634-3_639delTAGACTGTG	.	IVS5-EX6	0.9%	span
190019914	FAT2	c.6667G>A	p.G2223S	EX9	0.5%	missense
190019914	SMARCA4	c.968C>T	p.S323L	EX6	0.7%	missense
190019916	BRAF	c.1799T>A	p.V600E	EX15	0.4%	missense
190019916	AKT1	c.253G>A	p.E85K	EX4	0.9%	missense
190019916	AXIN2	c.488A>T	p.K163M	EX2	1.0%	missense
190019916	EGFR	c.2573_2574delTGinsGC	p.L858R	EX21	1.3%	missense
190019916	EGFR	c.2575G>T	p.A859S	EX21	1.3%	missense
190020019	NRAS	c.181C>A	p.Q61K	EX3	18.0%	missense
190020019	PTCH1	c.3490G>A	p.V1164I	EX21	0.5%	missense
190020019	BRD4	c.2930C>T	p.P977L	EX14	7.1%	missense
190020019	PCK1	c.610+2T>G	.	IVS4	6.3%	splice-5
190020143	TET2	c.3953A>G	p.E1318G	EX7	1.2%	missense
190020182	DNAH6	c.2284G>A	p.E762K	EX15	1.1%	missense
190020182	FANCD2	c.319G>A	p.E107K	EX5	10.0%	missense
190020182	TET2	c.3752C>T	p.T1251M	EX6	0.7%	missense
190020182	HIST1H2BO	c.116C>G	p.S39C	EX1E	2.0%	missense
190020182	BRD2	c.1175_1177dupACC	p.H392dup	EX6	8.9%	cds-ins
190020182	BRD3	c.388G>C	p.E130Q	EX4	0.7%	missense
190020182	C11orf30	c.880C>G	p.L294V	EX8	3.2%	missense
190020182	SLX4	c.3655G>C	p.E1219Q	EX12	1.7%	missense
190020182	CDK12	c.307G>A	p.D103N	EX1	0.8%	missense
190020182	RYR1	c.2479G>C	p.E827Q	EX20	9.3%	missense
190020182	NF2	c.784C>T	p.R262*	EX8	1.0%	nonsense
190020182	NF2	c.1048G>T	p.E350*	EX11	3.5%	nonsense
190020182	NF2	c.1337G[2>1]	p.R447Gfs*8	EX12	1.6%	frameshift
190020182	NF2	c.1588G>T	p.E530*	EX15	0.6%	nonsense
190020289	TP53	c.722C[2>1]	p.C242Afs*5	EX7	83.6%	frameshift
190020289	FLCN	c.619G>A	p.V207M	EX7	7.0%	missense
190020289	PDCD1	c.328G>A	p.V110M	EX2	18.8%	missense
190020289	EGFR	c.2237_2252delAATTAAGAGAAGCAACinsT	p.E746_T751delinsV	EX19	70.5%	cds-indel
190020289	EGFR	c.2369C>T	p.T790M	EX20	0.1%	missense
190020289	RB1	c.1422-1G>C	.	IVS15	93.6%	splice-3
190020363	TNFRSF14	c.832G>T	p.G278W	EX8E	1.7%	missense
190020363	LRRC7	c.156T>A	p.Y52*	EX1	2.5%	nonsense
190020363	LRP1B	c.9365C>A	p.T3122N	EX59	2.5%	missense
190020363	PMS1	c.457C>T	p.P153S	EX5	2.4%	missense
190020363	EPHA3	c.132G>T	p.W44C	EX2	1.8%	missense
190020363	PDGFRA	c.605C>A	p.P202Q	EX4	1.3%	missense
190020363	KDR	c.358+1G>T	.	IVS3	3.8%	splice-5
190020363	POT1	c.719G>A	p.R240K	EX10	2.7%	missense
190020363	NOTCH1	c.1312T>A	p.C438S	EX8	1.1%	missense
190020363	ATM	c.661delA	p.R221Dfs*9	EX6	2.9%	frameshift
190020363	NTM	c.771_772delGGinsTT	p.K257_D258delinsNY	EX5	3.4%	missense
190020363	KRAS	c.35G>C	p.G12A	EX2	9.7%	missense
190020363	H3F3C	c.244C>A	p.L82M	EX1E	2.5%	missense
190020363	PTPN11	c.1493G>T	p.R498L	EX13	1.3%	missense
190020363	DTX1	c.275T>C	p.V92A	EX2	1.9%	missense
190020363	ERBB2	c.3487G>A	p.A1163T	EX27E	2.9%	missense
190020363	RBM10	c.2362-2A>G	.	IVS19	5.2%	splice-3
190020444	FANCF	c.1003C>T	p.Q335*	EX1E	55.8%	nonsense
190020444	POLE	c.2820G>A	p.M940I	EX24	31.3%	missense
190020444	BRCA2	c.5291C>G	p.S1764*	EX11	34.0%	nonsense
190020444	TP53	c.1009C>T	p.R337C	EX10	49.0%	missense
190020444	ERBB2	c.1819G>A	p.D607N	EX15	27.9%	missense
190020444	EPAS1	c.406C>T	p.H136Y	EX4	50.3%	missense
190020444	BARD1	c.642C>G	p.I214M	EX4	30.3%	missense
190020444	MITF	c.636G>A	p.M212I	EX4	34.2%	missense
190020444	APC	c.7030C>G	p.Q2344E	EX16E	16.3%	missense
190020444	EBF1	c.1385C>T	p.S462L	EX14	14.9%	missense
190020445	SRD5A2	c.698+1G>C	.	IVS4	0.7%	splice-5
190020445	PIK3CA	c.3140A>T	p.H1047L	EX21E	1.1%	missense
190020445	PDGFRA	c.562A>C	p.I188L	EX4	1.6%	missense
190020445	G3BP2	c.1249A>G	p.T417A	EX12E	1.2%	missense
190020445	EGFR	c.2316_2321dupCCACGT	p.H773_V774dup	EX20	1.6%	cds-ins
190020445	GRIN2A	c.527T>C	p.I176T	EX3	0.7%	missense
190020445	TP53	c.991C>T	p.Q331*	EX9	0.9%	nonsense
190020447	ARID1B	c.2617G>C	p.G873R	EX9	1.0%	missense
190020447	EGFR	c.2573T>G	p.L858R	EX21	8.9%	missense
190020447	FGF4	c.10C>A	p.P4T	EX1	0.5%	missense
190020447	TSHR	c.1832C>T	p.P611L	EX10E	0.8%	missense
190020447	MAF	c.544C>T	p.H182Y	EX1E	0.9%	missense
190020447	TP53	c.844C>T	p.R282W	EX8	1.9%	missense
190020447	CDK12	c.4420G>C	p.G1474R	EX14E	0.7%	missense
190020447	POLD1	c.2290G>A	p.G764S	EX19	0.9%	missense
190020452	HIST1H3F	c.263C>T	p.S88L	EX1E	0.6%	missense
190020457	LRP1B	c.9308G>T	p.W3103L	EX59	0.7%	missense
190020457	FOXP1	c.1541G>A	p.R514H	EX14	0.8%	missense
190020463	ELMO1	c.1591C>T	p.R531C	EX17	7.0%	missense
190020463	EGFR	c.2235_2249delGGAATTAAGAGAAGC	p.E746_A750del	EX19	31.6%	cds-del
190020463	EGFR	c.2369C>T	p.T790M	EX20	9.1%	missense
190020463	TP53	c.165delT	p.E56Kfs*67	EX4	75.7%	frameshift
190020463	NF1	c.2510G>C	p.W837S	EX21	1.9%	missense
190020463	MAP2K2	c.898C>A	p.P300T	EX7	2.0%	missense
190020485	KRAS	c.183A>C	p.Q61H	EX3	5.5%	missense
190020485	SMAD4	c.1545A>T	p.R515S	EX12E	2.9%	missense
190020485	BRD4	c.2239C>A	p.Q747K	EX13	3.2%	missense
190020485	PIK3CA	c.1633G>A	p.E545K	EX10	3.7%	missense
190020485	APC	c.3778C>T	p.Q1260*	EX16E	2.4%	nonsense
190020485	EGFR	c.2236_2251delGAATTAAGAGAAGCAAinsCTTT	p.E746_T751delinsLS	EX19	1.6%	cds-indel
190020534	RANBP2	c.1087C>T	p.R363C	EX9	2.5%	missense
190020534	LRP1B	c.9626-2A>T	.	IVS60	22.2%	splice-3
190020534	KRAS	c.38_52dupGCGTAGGCAAGAGTG	p.G13_S17dup	EX2	16.2%	cds-ins
190020534	MAP2K4	c.392A>C	p.K131T	EX3	35.7%	missense
190020534	KEAP1	c.1531G>A	p.G511S	EX4	36.2%	missense
190020712	EGFR	c.2369C>T	p.T790M	EX20	4.3%	missense
190020712	KDM5A	c.230T>G	p.L77R	EX2	1.0%	missense
190020712	WSCD2	c.532G>A	p.E178K	EX4	10.7%	missense
190020712	SMAD4	c.1567T>C	p.C523R	EX12E	8.8%	missense
190020712	EGFR	c.2239_2248delinsC	p.L747_A750delinsP	EX19	5.8%	cds-indel
190020810	EGFR	c.2573T>G	p.L858R	EX21	0.6%	missense
190020810	ATRX	c.6590G>A	p.R2197H	EX30	0.9%	missense
190021131	TP53	c.818G>A	p.R273H	EX8	77.6%	missense
190021131	PDGFRA	c.2207A>T	p.Q736L	EX16	39.7%	missense
190021131	EGFR	c.2573T>G	p.L858R	EX21	57.1%	missense
190021131	CDKN2A	c.238C>T	p.R80*	EX2	60.4%	nonsense
190021131	PTPRT	c.3271C>A	p.L1091I	EX24	25.1%	missense
190021146	APC	c.5865delT	p.I1956Lfs*14	EX16E	0.8%	frameshift
190021146	IKZF1	c.998C>T	p.T333M	EX8E	0.5%	missense
190021146	MLL3	c.11291G>A	p.G3764E	EX43	0.7%	missense
190021146	TBX3	c.2014G>A	p.G672S	EX8E	0.9%	missense
190021146	RUNX1	c.26C>G	p.S9*	EX2	0.7%	nonsense
190021146	EGFR	c.2239_2248delinsC	p.L747_A750delinsP	EX19	4.1%	cds-indel
190021161	HSP90AB1	c.2036G>A	p.R679H	EX11	0.5%	missense
190021161	ACIN1	c.1940_1941insTCGTAC	p.S647_A648insRT	EX6	0.7%	cds-ins
190021353	SOX2	c.476G>A	p.S159N	EX1E	1.4%	missense
190021353	NOTCH4	c.2626G>T	p.G876W	EX17	1.3%	missense
190021353	BRAF	c.1799_1801delTGA	p.V600_K601delinsE	EX15	17.5%	cds-indel
190021353	NTM	c.687G>T	p.K229N	EX5	6.3%	missense
190021353	KDM5A	c.3400G>T	p.E1134*	EX23	6.4%	nonsense
190021353	TP53	c.772G>T	p.E258*	EX7	17.0%	nonsense
190021353	BRCA1	c.3918G>T	p.L1306F	EX10	5.4%	missense
190021353	PIK3R2	c.1216C>T	p.R406C	EX10	8.9%	missense
190021353	BCOR	c.4376A>G	p.N1459S	EX10	10.3%	missense
190021353	RBM10	c.913A>T	p.K305*	EX8	9.9%	nonsense
190021356	BRAF	c.1799_1801delTGA	p.V600_K601delinsE	EX15	1.5%	cds-indel
190021356	TP53	c.772G>T	p.E258*	EX7	0.7%	nonsense
190021370	EGFR	c.2369C>T	p.T790M	EX20	0.3%	missense
190021370	EGFR	c.2573T>G	p.L858R	EX21	3.3%	missense
190021370	MAML2	c.679C>T	p.Q227*	EX2	0.6%	nonsense
190021370	RB1	c.273T>G	p.Y91*	EX3	0.7%	nonsense
190021370	TP53	c.503A>G	p.H168R	EX5	0.5%	missense
190021387	ARID1A	c.112G>A	p.E38K	EX1	2.3%	missense
190021387	NOTCH2	c.2602C>T	p.Q868*	EX17	1.9%	nonsense
190021387	HCLS1	c.731C>A	p.S244Y	EX10	7.1%	missense
190021387	EPHA5	c.98C>G	p.S33C	EX1	2.0%	missense
190021387	APC	c.7600G>A	p.E2534K	EX16E	1.9%	missense
190021387	NSD1	c.7861G>C	p.E2621Q	EX23E	5.2%	missense
190021387	EPHB6	c.1718G>C	p.G573A	EX11	1.9%	missense
190021387	OR5L2	c.55G>A	p.D19N	EX1E	1.6%	missense
190021387	FGF4	c.450C>A	p.F150L	EX3E	1.2%	missense
190021387	ATM	c.1937C>T	p.S646L	EX13	5.5%	missense
190021387	IGF1	c.262C>T	p.Q88*	EX3	2.1%	nonsense
190021387	FLT3	c.1831G>C	p.E611Q	EX14	5.8%	missense
190021387	TP53	c.548C>G	p.S183*	EX5	22.5%	nonsense
190021387	TOP2A	c.268+1delG	.	IVS3	1.7%	splice-5
190021387	SMARCE1	c.730G>C	p.E244Q	EX9	5.7%	missense
190021391	FCGR3A	c.203C>G	p.S68*	EX4	2.0%	nonsense
190021391	PIK3CA	c.1633G>A	p.E545K	EX10	1.5%	missense
190021391	EGFR	c.2239_2240delTTinsCC	p.L747P	EX19	47.2%	missense
190021391	TP53	c.818G>A	p.R273H	EX8	82.2%	missense
190021391	ATRX	c.3854C>T	p.S1285F	EX11	18.7%	missense
190021399	DOT1L	c.3215G>A	p.R1072H	EX24	0.4%	missense
190021422	EGFR	c.2573T>G	p.L858R	EX21	1.1%	missense
190021831	CTNNB1	c.110C>G	p.S37C	EX3	4.4%	missense
190021831	SETD2	c.2534C>G	p.S845*	EX3	0.7%	nonsense
190021831	MSH3	c.520C>G	p.L174V	EX3	0.8%	missense
190021831	EGFR	c.2236_2255delGAATTAAGAGAAGCAACATCinsAT	p.E746_S752delinsI	EX19	1.6%	cds-indel
190021831	EGFR	c.2369C>T	p.T790M	EX20	4.6%	missense
190021831	BRCA2	c.754G>A	p.D252N	EX9	1.1%	missense
190021831	SMAD4	c.1345C>T	p.Q449*	EX11	0.7%	nonsense
190021831	BCOR	c.4376A>G	p.N1459S	EX10	6.6%	missense
190021831	MED12	c.787G>C	p.E263Q	EX6	9.9%	missense
190021831	STAG2	c.2716A>G	p.K906E	EX27	1.5%	missense
190021838	ARID1A	c.1721C>G	p.S574C	EX3	1.1%	missense
190021838	CARD11	c.526T>G	p.F176V	EX5	22.8%	missense
190021838	EGFR	c.2236_2250delGAATTAAGAGAAGCA	p.E746_A750del	EX19	31.5%	cds-del
190021838	GRM3	c.862G>T	p.A288S	EX3	15.8%	missense
190021838	MLL3	c.1609G>A	p.E537K	EX11	1.5%	missense
190021838	FANCA	c.1475A>T	p.H492L	EX16	50.6%	missense
190021838	TP53	c.818G>C	p.R273P	EX8	49.9%	missense
190021843	CARD11	c.526T>G	p.F176V	EX5	24.2%	missense
190021843	EGFR	c.2236_2250delGAATTAAGAGAAGCA	p.E746_A750del	EX19	31.5%	cds-del
190021843	GRM3	c.862G>T	p.A288S	EX3	10.7%	missense
190021843	FANCA	c.1475A>T	p.H492L	EX16	18.7%	missense
190021843	TP53	c.818G>C	p.R273P	EX8	28.0%	missense
190021968	CTNNB1	c.95A>T	p.D32V	EX3	2.3%	missense
190021968	ARID1B	c.5200G>C	p.D1734H	EX20E	0.9%	missense
190021968	EGFR	c.2369C>T	p.T790M	EX20	0.3%	missense
190021968	EGFR	c.2573T>G	p.L858R	EX21	1.7%	missense
190021968	MLL3	c.6007A>G	p.T2003A	EX36	0.8%	missense
190021968	BRCA2	c.294A>C	p.L98F	EX3	1.6%	missense
190021968	TP53	c.800_802delGGA	p.R267_N268delinsH	EX8	0.5%	cds-indel
190021968	TP53	c.711G>A	p.M237I	EX7	1.1%	missense
190022012	TET2	c.3640C>T	p.R1214W	EX6	1.0%	missense
190022012	AKT1	c.121C>T	p.R41W	EX3	0.6%	missense
190022029	EGFR	c.2235_2249delGGAATTAAGAGAAGC	p.E746_A750del	EX19	33.2%	cds-del
190022029	PTEN	c.322_345delCTTGACCAATGGCTAAGTGAAGAT	p.L108_D115del	EX5	26.3%	cds-del
190022029	TP53	c.394A>G	p.K132E	EX5	94.8%	missense
190022045	PMS1	c.182T>G	p.I61S	EX3	0.5%	missense
190022045	ATR	c.3436G>C	p.E1146Q	EX17	2.1%	missense
190022045	EGFR	c.2236_2250delGAATTAAGAGAAGCA	p.E746_A750del	EX19	28.2%	cds-del
190022045	EGFR	c.2369C>T	p.T790M	EX20	3.6%	missense
190022045	EPHB6	c.2243C>T	p.T748M	EX15	0.5%	missense
190022045	KDM5A	c.126G>T	p.L42F	EX1	1.6%	missense
190022045	ARID2	c.2510C>T	p.S837L	EX15	0.5%	missense
190022045	TP53	c.422G>A	p.C141Y	EX5	5.5%	missense
190022047	EGFR	c.2303G>T	p.S768I	EX20	6.8%	missense
190022047	EGFR	c.2573T>G	p.L858R	EX21	8.6%	missense
190022047	EPHB6	c.911G>T	p.G304V	EX7	2.3%	missense
190022047	CHEK1	c.37C>A	p.Q13K	EX2	0.5%	missense
190022047	CREBBP	c.5278C>T	p.Q1760*	EX31E	3.0%	nonsense
190022047	TP53	c.994-1G>A	.	IVS9	2.8%	splice-3
190022047	NF1	c.2492C>T	p.T831I	EX21	0.8%	missense
190022047	RPS6KB1	c.1459A>G	p.T487A	EX15E	0.9%	missense
190022047	SMARCB1	c.1130G>A	p.R377H	EX9E	2.8%	missense
190022125	SPRR3	c.343A>G	p.I115V	EX3E	1.5%	missense
190022125	FH	c.352A[2>1]	p.N118Mfs*3	EX3	1.0%	frameshift
190022125	PIK3CB	c.1619A[3>2]	p.I541Sfs*67	EX11	0.8%	frameshift
190022125	MLL2	c.3104A[4>2]	p.N1036Lfs*31	EX11	0.9%	frameshift
190022158	ARID1A	c.6556_6557delGC	p.A2186Sfs*38	EX20E	1.6%	frameshift
190022158	ASTN1	c.1133G>A	p.R378Q	EX6	1.2%	missense
190022158	MYCN	c.846_848delGGAinsTGG	p.E283G	EX3E	1.1%	missense
190022158	MYCN	c.852delG	p.K284Nfs*35	EX3E	1.0%	frameshift
190022158	LRP1B	c.2298G>C	p.L766F	EX14	3.1%	missense
190022158	EPHB1	c.924C>A	p.Y308*	EX4	5.1%	nonsense
190022158	EPHA5	c.2975G>T	p.S992I	EX17	5.9%	missense
190022158	ALB	c.1580A>G	p.N527S	EX12	5.2%	missense
190022158	FAT2	c.4267A>G	p.T1423A	EX6	7.6%	missense
190022158	DDR1	c.331G>A	p.G111S	EX6	3.3%	missense
190022158	ARID1B	c.4525G>T	p.E1509*	EX18	6.7%	nonsense
190022158	MET	c.3979C>T	p.R1327C	EX21E	3.6%	missense
190022158	BRAF	c.1695T>G	p.D565E	EX14	6.7%	missense
190022158	EPHB6	c.1748-1G>T	.	IVS11	6.9%	splice-3
190022158	ATM	c.8170C>A	p.Q2724K	EX56	10.1%	missense
190022158	KRAS	c.37G>T	p.G13C	EX2	21.6%	missense
190022158	WSCD2	c.649C>G	p.R217G	EX4	7.4%	missense
190022158	TBX3	c.1923C>A	p.S641R	EX8E	1.0%	missense
190022158	CREBBP	c.7222A>T	p.M2408L	EX31E	7.5%	missense
190022158	TP53	c.541C>T	p.R181C	EX5	1.2%	missense
190022171	EPHB2	c.2257C>T	p.L753F	EX12	0.8%	missense
190022171	NSD1	c.3514A>G	p.K1172E	EX5	0.7%	missense
190022171	VEGFA	c.155G>A	p.C52Y	EX3	0.5%	missense
190022383	PARK2	c.1385G[2>1]	p.W462Cfs*179	EX12E	33.7%	frameshift
190022383	EGFR	c.2369C>T	p.T790M	EX20	12.0%	missense
190022383	EGFR	c.2389T>A	p.C797S	EX20	11.9%	missense
190022383	EGFR	c.2573_2574delTGinsGT	p.L858R	EX21	32.8%	missense
190022383	MLH3	c.4169C>G	p.P1390R	EX12	12.6%	missense
190022383	CRNKL1	c.320C>G	p.S107C	EX2	14.2%	missense
[truncated: 6,648 more rows]
